# Supplementary material for: Whole-Genome Sequencing Analysis of Salmonella enterica Serovar Enteritidis Isolates in Chile Provides Insights into Possible Transmission between Gulls, Poultry, and Humans
Source: Appl Environ Microbiol. 2016 Sep 30;82(20):6223–32. doi: 10.1128/AEM.01760-16 (PMC5068155; doi:10.1128/AEM.01760-16)
Supplement: Supplemental material [file AEM.01760-16_zam999117464sd2.xlsx]

## Sheet: Sheet1
Supplementray Table 1. List of SE genomes at GenBank used for comparison with Chilean SE genomes.
Sample ID	Epi Info	Collection Date	Country	Source	State of Isolation	EBI/NCBI Accession(s)
10808-16		unknown
EC20120917		2012	Canada	chicken	Ontario	NZ_CP007407.1
EC20120918		2012	Canada	chicken	Ontario	NZ_CP007408.1
EC20120925		2012	Canada	domestic cattle	Ontario	NZ_CP007375.1
EC20120929		2012	Canada	chicken	Ontario	CP007463.1
EC20120963		2012	Canada	food	Ontario	NZ_CP007377.1
EC20120007		2011	Canada	Broiler	Ontario	CP007331.1
EC20120008		2006	Canada	Reptile	Ontario	CP007245.1
EC20120590		2011	Canada	chicken	Nova Scotia	NZ_CP007337.1
EC20120597		2011	Canada	chicken	Ontario	NZ_CP007338.1
EC20120686		2011	Canada	chicken	British Columbia	NZ_CP007340.1
2010K-0267		2010	unknown	blood		ATFX00000000
2010K-0271		2010	unknown	blood		ATFY00000000
CDC_2010K_1565		May 30, 2010	USA	clinical	MN	ALGA00000000
SA20093543		2009	Canada	food	Saskatchewan	NZ_CP007305.1
SA20093784		2009	Canada	food	British Columbia	NZ_CP007306.1
SA20093788		2009	Canada	food	British Columbia	NZ_CP007307.1
SA19970769		1997	Canada	Animal - Chicken-Egg	Quebec	NZ_CP007283.1
SA19971331		1997	Canada	Animal - Avian	British Columbia	NZ_CP007284.1
CDC_2010K_1810		Jun 2, 2010	USA	clinical	TX	ALFN00000000
SAL4652	ST11	2012	Chile	Kelp gull	Coquimbo
SAL4633	ST11	2011	Chile	poultry eggs	Arica
CDC_2010K_0899		May 12, 2010	unknown	mexican meal	OH	ALFT00000000
EC20120580		2011	unknown	chicken	unknown	CP007335.1
EC20100088		2009	Canada	ANIMAL	Ontario	CP007355.1
EC20110361		2009	Canada	Human-Sporadic	Alberta	CP007263.1
EC20111095		2011	Canada	Human-Outbreak	Quebec	CP007254.1
EC20111174		2011	Canada	Environmental (Chicken Fluff)-Outbreak	Quebec	CP007253.1
CDC_2010K_1745		Jun 25, 2010	unknown	clinical	WI	ALGH00000000
CVM_56-3991		1956	unknown	clinical	TN	ALGT00000000
2009K1651		2009	unknown	clinical		ATFU00000000
EC20120002		2010	Canada	Broiler	Ontario	CP007329.1
EC20120003		2005	Canada	cattle	Ontario	CP007330.1
EC20120005		2011	Canada	Broiler	Ontario	CP007267.1
EC20120687		2011	Canada	chicken	British Columbia	NZ_CP007341.1
EC20120722		2012	Canada	food	Ontario	NZ_CP007343.1
SA20090877		2009	Canada	food	Saskatchewan	NZ_CP007300.1
EC20121744		2011	Canada	food	British Columbia	NZ_CP007373.1
EC20121746		2011	Canada	food	British Columbia	NZ_CP007374.1
EC20121747		2011	Canada	FOOD-Turkey	British Columbia	NZ_CP007464.1
SAL4635	ST11	2012	Chile		Atacama
SAL4654	ST11	2012	Chile	Kelp gull	Valparaiso
SAL4656	ST11	2012	Chile	Kelp gull	Valparaiso
78-1757		1978	USA: NE	clinical	NE	ALEW00000000
SAL4655	ST11	2012	Chile	Kelp gull	Valparaiso
CDC_2010K_1811		Jun 4, 2010	unknown	clinical	TX	ALGC00000000
2009K0958		2009	unknown			ATFT00000000
2010K-0262		2010	unknown	stool		ATFW00000000
EC20121976		2012	Canada	food	Ontario	NZ_CP007386.1
EC20121986		2012	Canada	food	Ontario	NZ_CP007387.1
EC20121989		2012	Canada	food	Ontario	NZ_CP007388.1
EC20120968		2012	Canada	food	Ontario	NZ_CP007378.1
EC20120969		2012	Canada	food	Ontario	CP007379.1
639672-50		Aug 31, 2010	unknown	environmental swab	IA	ALET00000000
08-1080		unknown	unknown	stool		ATFS00000000
CVM_69-4941		1969	unknown	clinical	NH	ALGZ00000000
53-407		1953	USA	clinical	CA	ALID00000000
543463 22-17		Sep 27, 2010	USA	environmental swab	OH	ALHE00000000
561362 1-1		Sep 23, 2010	USA	environmental swab	OH	ALHG00000000
576709		Aug 14, 2010	USA	bulk bone meal	IA	ALGK00000000
596866-22		Aug 31, 2010	USA	environmental swab	IA	ALEO00000000
596866-70		Aug 31, 2010	USA	environmental swab	IA	ALEP00000000
648905 5-18		Oct 5, 2010	unknown	environmental swab	OH	ALEZ00000000
CVM_N202		2004	USA	chicken		ALGS00000000
CDC_2010K_1808		Jun 1, 2010	unknown	clinical	TX	ALGB00000000
CDC_2010K_1559		Jul 3, 2010	unknown	clinical	IA	ALFZ00000000
EC20100101		2009	Canada	chicken	Ontario	CP007246.1
EC20100103		2009	Canada	chicken	Ontario	CP007420.1
CDC_2010K_1795		Jun 15, 2010	unknown	clinical	TN	ALGJ00000000
SL909		unknown	unknown	unknown	NC	ALGX00000000
77-2659		1977	unknown	clinical	SD	ALEV00000000
607307-2		Aug 16, 2010	USA	environmental swab	IA	ALGO00000000
607307-6		Aug 16, 2010	USA	environmental swab	IA	ALEM00000000
607308-16		Aug 19, 2010	USA	environmental swab	IA	ALGM00000000
607308-19		Aug 19, 2010	USA	environmental swab	IA	ALGN00000000
SA20084644		2008	Canada	Animal - Avian	Ontario	CP007466.1
SA20084824		2008	Canada	Animal - Chicken-Fluff (hatchery)	Ontario	CP007467.1
607308-9		Aug 19, 2010	USA	environmental swab	IA	ALGP00000000
62-1976		1962	USA	clinical	MA	ALIC00000000
622731-39		Aug 13, 2010	USA	environmental swab	IA	ALEI00000000
629163		Aug 24, 2010	USA	environmental swab		ALGQ00000000
SAL4651	ST11	2012	Chile	Kelp gull	Coquimbo
8b-1		unknown	unknown	unknown	GA	ALEY00000000
CDC_2010K_0895		May 2, 2010	unknown	clinical	OH	ALFS00000000
CDC_2010K_1457		May 27, 2010	unknown	clinical	PA	ALFU00000000
EC20121748		2011	Canada	food	British Columbia	NZ_CP007395.1
EC20111175		2011	Canada	Environmental (Chicken Fluff)-Outbreak	Quebec	CP007252.1
EC20111510		2010	Canada	chicken	British Columbia	NZ_CP007498.1
648901 6-18		Sep 27, 2010	USA	environmental swab	OH	ALFA00000000
2009K1726		2009	unknown			ATFV00000000
SE15-1		unknown	USA	poultry environment	ME	ALGR00000000
EC20120970		2012	Canada	food	Ontario	NZ_CP007380.1
EC20121175		unknown	Canada	chick paper	Manitoba	CP007269.2
648900 1-16		Sep 27, 2010	USA	environmental swab	OH	ALHL00000000
17927		Jul 26, 2001	USA	clinical	IA	ALHB00000000
648901 1-17		Sep 27, 2010	USA	environmental swab	OH	ALHM00000000
PT23		unknown	USA		GA	AHUR00000000
543463 42-20		Sep 27, 2010	USA	environmental swab	OH	ALHU00000000
561362 9-7		Sep 23, 2010	USA	environmental swab	OH	ALHT00000000
543463 40-18		Sep 27, 2010	USA	environmental swab	OH	ALHF00000000
648899 3-17		Sep 27, 2010	USA	environmental swab	OH	ALHK00000000
SAL4657	ST11	2012	Chile	Kelp gull	Valparaiso
CDC_2010K_1018		Apr 27, 2010	USA	clinical	NC	ALFP00000000
CDC_2010K_1580		Jul 10, 2010	USA	clinical	MN	ALFK00000000
SAL4640	ST11	2012	Chile		Magallanes
SA20093950		2009	Canada	food	Saskatchewan	NZ_CP007308.1
SA20093977		2009	Canada	Animal - Chicken	British Columbia	NZ_CP007309.1
SA20094079		2009	Canada	food	Saskatchewan	NZ_CP007310.1
SA20090435		2008	Canada	Animal - Chicken	British Columbia	NZ_CP007297.1
EC20100131		2009	Canada	chicken	Ontario	NZ_CP007432.1
EC20100325		2010	Canada	food	Ontario	NZ_CP007360.1
33944		unknown	USA	chicken breast	MD	ALHX00000000
SE10		unknown	USA	chicken ovary	ME	AHUN00000000
648901 16-16		Sep 27, 2010	USA	environmental swab	OH	ALHV00000000
SA20091739		2009	Canada	food	Saskatchewan	NZ_CP007301.1
SA20094177		2009	Canada	food	Ontario	CP007468.1
SA20094301		2009	Canada	Animal - Chicken-Fluff	Newfoundland	CP007469.1
SA19980677		1998	Canada	Animal - Chicken-Environment swab	Quebec	NZ_CP007285.1
SA19981522		1998	Canada	Animal - Avian-Environment swab	Quebec	NZ_CP007286.1
EC20121990		2012	Canada	food	Ontario	NZ_CP007411.1
EC20122026		2012	Canada	food	Ontario	NZ_CP007413.1
EC20100089		2009	Canada	ANIMAL	Ontario	CP007356.1
SAL4631	ST11	2010	Chile		Antofagasta
SAL4641	ST11	2012	Chile		Valparaiso
SAL4643	ST11	2012	Chile		RM
CDC_2010K_1010		Apr 28, 2010	unknown	meringue	NC	ALFQ00000000
SA20094350		2009	Canada	Animal - Chicken brooder	Ontario	NZ_CP007311.1
SA20094352		2009	Canada	Animal - Chicken broiler growers	Ontario	NZ_CP007312.1
SA20094383		2009	Canada	food	Ontario	NZ_CP007313.1
SA20093421		2009	Canada	Animal - Chicken	Ontario	NZ_CP007302.1
SA20093430		2009	Canada	Animal - Chicken	British Columbia	NZ_CP007303.1
SA20093538		2009	Canada	food	Saskatchewan	NZ_CP007304.1
CDC_2010K_1543		May 23, 2010	USA	clinical	CA	ALFL00000000
CDC_2010K_1729		Jul 24, 2010	USA	clinical	NV	ALFR00000000
SAL4629	ST11	2009	Chile	poultry eggs	Valparaiso
SAL4644	ST11	2012	Chile	poultry eggs	Valdivia
639016-6		Aug 19, 2010	USA	egg wash water	IA	ALEJ00000000
640631		Aug 17, 2010	USA	Developer Pullet chicken Feed	IA	ALEK00000000
CDC_2010K_1575		Jul 3, 2010	USA	clinical	MN	ALGF00000000
SAL4649	ST11	2012	Chile	Kelp gull	Coquimbo
SAL4646	ST11	2012	Chile	poultry eggs	RM
SAL4634	ST11	2012	Chile	poultry eggs	Arica
SAL4638	ST11	2012	Chile		Valparaiso
SAL4645	ST11	2012	Chile	poultry eggs	RM
SAL4630	ST11	2009	Chile	poultry eggs	Valparaiso
642044 4-1		Sep 23, 2010	USA	environmental swab	OH	ALHH00000000
2010K-2599		Nov 1, 2010	USA			AKFW00000000
2010K-0669		Feb 1, 2010	USA			AKFX00000000
77-0424		1977	USA	clinical	AZ	ALEL00000000
SAL4632	ST3000	2010	Chile		RM
SAL4653	ST11	2012	Chile	Kelp gull	Coquimbo
629164-26		Aug 30, 2010	USA	environmental swab	IA	ALEQ00000000
629164-37		Aug 30, 2010	USA	environmental swab	IA	ALER00000000
635290-58		Aug 16, 2010	USA	environmental swab	IA	ALGL00000000
EC20120734		2012	Canada	food	Ontario	NZ_CP007400.1
EC20120738		2012	Canada	food	Ontario	NZ_CP007401.1
EC20120765		2011	Canada	chicken	British Columbia	NZ_CP007402.1
20037		unknown	USA	chicken breast	TN	AHUM00000000
648901 39-2		Sep 27, 2010	USA	environmental swab	OH	ALHN00000000
648904 3-6		Oct 5, 2010	USA	environmental swab	OH	ALHQ00000000
EC20121751		2011	Canada	food	British Columbia	NZ_CP007397.1
EC20121753		2011	Canada	food	British Columbia	NZ_CP007398.1
EC20121765		2011	Canada	FOOD-Pig	British Columbia	NZ_CP007429.1
648902 6-8		Oct 5, 2010	USA	environmental swab	OH	ALHO00000000
CHS44		unknown	China	chicken		ALFF00000000
648903 1-6		Oct 5, 2010	USA	environmental swab	OH	ALHP00000000
08-0128		Jan 1, 2008	USA	stool		AKFZ00000000
SAL4628	ST11	2009	Chile	poultry eggs	Valparaiso
CDC_2010K_1455		May 26, 2010	USA	clinical	PA	ALGE00000000
CVM_81-2490		1981	USA	unknown	NJ	ALGW00000000
SAL4647	ST11	2012	Chile	poultry eggs	RM
EC20120773		2012	Canada	food	Ontario	NZ_CP007403.1
EC20120774		2012	Canada	food	Ontario	NZ_CP007404.1
EC20120775		2012	Canada	food	Ontario	NZ_CP007405.1
EC20090531		2009	Canada	chicken	Ontario	CP007422.1
EC20090641		2008	Canada	chicken-abbatoir-Sporadic	Alberta	CP007249.1
EC20110221		2005	Canada	Food- mung bean-Outbreak	Ontario	CP007247.1
EC20110222		2005	Canada	Food- mung bean-Outbreak	Ontario	NZ_CP007323.1
OLF-SE4-0317-8		2009	unknown		Quebec	CP009086.1
OLF-SE5-1104-2		2008	USA		Quebec	CP009087.1
639672-46		Aug 31, 2010	USA	environmental swab	IA	ALES00000000
CDC_2010K_0956		May 4, 2010	USA	clinical	OH	ALGD00000000
CDC_2010K_1445		Jun 9, 2010	USA	clinical	CA	ALFY00000000
SL913		unknown	USA	unknown	NC	ALGY00000000
653049 13-19		Oct 19, 2010	USA	environmental swab	OH	ALHR00000000
CVM_76-3618		1976	USA	clinical	AZ	ALGU00000000
2010-1237		Apr 1, 2010	USA	human stool		AJVD00000000
EC20121542		2012	Canada	food	Ontario	NZ_CP007368.1
EC20121812		2011	Canada	food	British Columbia	NZ_CP007381.1
EC20121825		2011	Canada	food	British Columbia	NZ_CP007382.1
EC20121826		2011	Canada	food	British Columbia	CP007383.1
EC20090698		2008	Canada	chicken-abbatoir-Sporadic	Alberta	CP007248.1
EC20090884		2009	Canada	chicken	Ontario	CP007421.1
13-1		unknown	USA	chicken	GA	AHUQ00000000
08-0627		Mar 1, 2008	USA	stool		AKGA00000000
CHS4		unknown	China	chicken		ALHC00000000
EC20120776		2012	Canada	food	Ontario	NZ_CP007406.1
EC20120916		2012	Canada	chicken	Ontario	CP007332.1
EC20120219		2010	Canada	food	Quebec	CP007345.1
EC20120229		2010	Canada	food	Saskatchewan	NZ_CP007346.1
638970-15		Oct 18, 2010	USA	fresh shelled eggs	IA	ALHA00000000
Durban		Jul 15, 2013	South Africa	blood	Durban	CP007507.1
22510-1		unknown	USA	chicken	NC	ALEX00000000
485549-17		Aug 30, 2010	USA	environmental swab	IA	ALEN00000000
50-3079		1950	USA	clinical	NJ	ALFB00000000
SA20094389		2009	Canada	food	Ontario	CP007314.1
SA20094521		2009	Canada	food	British Columbia	CP007315.1
SA20094642		2009	Canada	Animal - Chicken	Quebec	CP007316.1
SAL4650	ST3000	2012	Chile	Kelp gull	Coquimbo
SAL4648	ST11	2011	Chile	Franklin gull	Arica
CDC_2010K_1558		Jul 4, 2010	USA	clinical	IA	ALFO00000000
CDC_2010K_1566		May 27, 2010	USA	clinical	MN	ALFJ00000000
EC20110354		2010	Canada		Alberta	CP007175.1
EC20110355		2009	Canada	Food Breast-Outbreak	Alberta	CP007250.1
EC20120240		2010	Canada	food	British Columbia	NZ_CP007347.1
EC20120356		2011	Canada	domestic cattle	Ontario	CP007348.1
EC20120469		2010	Canada	food	Ontario	NZ_CP007349.1
OLF-SE6-00219-16		2010	Canada		Quebec	CP009088.1
OLF-SE7-100819		2010	Canada		Ontario	CP009089.1
OLF-SE8-1021710		2010	Canada		Alberta	CP009090.1
81-2625		1981	USA	clinical	NM	ALIB00000000
642046 4-7		Oct 18, 2010	USA	environmental swab	OH	ALHI00000000
08-0047		Dec 1, 2007	USA	stool		AKFY00000000
648898 4-5		Sep 24, 2010	USA	environmental swab	OH	ALHJ00000000
LA5		unknown	unknown	chicken		CAGR00000000
2010K-0284		2010	unknown	blood		ATFZ00000000
2010K-0286		2010	unknown	blood		ATGA00000000
EC20120496		2010	Canada	food	British Columbia	NZ_CP007350.1
EC20120497		2010	Canada	food	British Columbia	NZ_CP007351.1
SA19981857		1998	Canada	Animal - Avian	Quebec	NZ_CP007288.1
SA19982831		1998	Canada	Animal - Chicken-Environment swab	Quebec	NZ_CP007289.1
SA19983126		1998	Canada	Animal - Chicken	Ontario	NZ_CP007290.1
CDC_2010K_1725		Jul 13, 2010	USA	clinical	NV	ALGG00000000
CDC_2010K_1884		Aug 2, 2010	USA	rattlesnake cake	CO	ALFH00000000
77-1427		1977	USA	clinical	RI	ALEU00000000
CDC_2010K_1747		Jun 26, 2010	USA	clinical	WI	ALFV00000000
EC20121671		2012	Canada	food	Ontario	NZ_CP007369.1
EC20121672		2012	Canada	food	Ontario	NZ_CP007370.1
EC20122031		2012	Canada	food	Ontario	NZ_CP007414.1
EC20122033		2012	Canada	food	Ontario	NZ_CP007415.1
EC20122045		2012	Canada	food	Ontario	NZ_CP007416.1
EC20121969		2012	Canada	food	Ontario	NZ_CP007384.1
EC20121970		2012	Canada	food	Ontario	NZ_CP007385.1
EC20110356		2009	Canada	Human-Outbreak	Alberta	CP007262.1
EC20110357		2003	Canada	Human-Sporadic	Alberta	CP007261.1
EC20110358		2009	Canada	Human-Sporadic	Alberta	CP007260.1
EC20111514		2010	Canada	chicken	Alberta	NZ_CP007324.1
EC20111515		2010	Canada	chicken	Alberta	NZ_CP007325.1
EC20111554		2010	Canada	chicken	British Columbia	NZ_CP007326.1
EC20090135		2008	Canada	chicken	Ontario	CP007320.1
EC20090193		2008	Canada	chicken	Ontario	CP007321.1
EC20130345		2008	Canada	chicken	Ontario	NZ_CP007418.1
EC20130346		2010	Canada	chicken	Ontario	NZ_CP007419.1
EC20121689		2012	Canada	food	Ontario	CP007371.1
SA19970510		1997	Canada	Animal - Chicken-Environment swab	Quebec	NZ_CP007282.1
EC20120927		2012	Canada	chicken	Ontario	CP007376.1
EC20122022		2012	Canada	food	Ontario	NZ_CP007412.1
EC20121750		2011	Canada	food	Ontario	CP007396.1
SA20084384		2008	Canada	food	Ontario	CP007295.1
CDC_2010K_1441		Jun 3, 2010	USA	clinical	CA	ALFM00000000
EC20090195		2008	Canada	food	Saskatchewan	NZ_CP007430.1
EC20090332		2008	Canada	chicken	Ontario	CP007322.1
EC20090530		2009	Canada	chicken	Ontario	CP007298.1
18569		unknown	unknown	poultry		AHUP00000000
SE8a		unknown	USA		GA	AHUL00000000
EC20130348		2010	Canada	chicken	Ontario	NZ_CP007424.1
OLF-SE1-1019-1		2010	Canada		Quebec	CP009083.1
OLF-SE10-10052		2010	Canada		Ontario	CP009092.1
SA20094682		2009	Canada	Animal - Chicken-Cecum	Manitoba	NZ_CP007431.1
SA20094803		2009	Canada	Animal - Chicken-Fluff	Ontario	NZ_CP007317.1
SA20095309		2009	Canada	Environment - Water-River	Ontario	CP007318.1
P125109		unknown	UK		UK	NC_011294.1
EC20120544		2010	Canada	food	British Columbia	NZ_CP007362.1
EC20120548		2010	Canada	food	British Columbia	NZ_CP007363.1
SA19930684		1993	Canada	Animal - Chicken	Ontario	NZ_CP007277.1
SA19940857		1994	Canada	Animal - Chicken-Environment swab	Ontario	CP007465.1
SA19942384		1994	Canada	Food - Turkey	Ontario	CP007278.1
CDC_2010K_1594		May 23, 2010	USA	clinical	CA	ALFI00000000
CDC_2010K_1882		Jul 15, 2010	USA	clinical	CO	ALFG00000000
SAL4637	ST11	2012	Chile		RM
SAL4639	ST11	2012	Chile		Coquimbo
OLF-SE11-10058		2010	Canada		Ontario	CP009093.1
OLF-SE2-98984-6		2000	Canada		British Columbia	CP009084.1
OLF-SE3-98983-4		2000	Canada		British Columbia	CP009085.1
EC20110359		2004	Canada	Human-Sporadic	Alberta	CP007259.1
EC20110360		2004	Canada	Human-Sporadic	Alberta	CP007258.1
SAL4636	ST11	2012	Chile		Valparaiso
CDC_2010K_1444		Jun 12, 2010	USA	clinical	CA	ALFX00000000
CDC_2010K_1791		Jun 13, 2010	USA	clinical	TN	ALGI00000000
SAL4642	ST11	2012	Chile		RM
SA19992322		1998	Canada	Human-Stool	Quebec	NZ_CP007291.1
SA20083456		2008	Canada	Animal - Chicken Broiler	Ontario	NZ_CP007293.1
SA20083636		2008	Canada	Environment - Litter/Manure	Ontario	CP007294.1
EC20111561		2010	Canada	chicken	Ontario	NZ_CP007327.1
EC20111576		2010	Canada	chicken	Ontario	NZ_CP007328.1
SA20121703		2012	Canada	food	Ontario	NZ_CP007372.1
SA20123395		2012	Canada	Animal - Rodent	Alberta	NZ_CP007417.1
SEJ		unknown	unknown			CP008928.1
EC20120555		2010	Canada	FOOD-porcine	British Columbia	NZ_CP007364.1
EC20120581		2011	unknown	chicken	unknown	NZ_CP007336.1
22008-31		unknown
SA19943269		1994	Canada	Food - Turkey	Ontario	NZ_CP007279.1
SA19960848		1996	Canada	Animal - Chicken-Litter	Ontario	NZ_CP007280.1
SA19961622		1996	Canada	Animal - Avian	British Columbia	NZ_CP007281.1
