# Supplementary material for: Whole-Genome Sequencing Analysis of Salmonella enterica Serovar Enteritidis Isolates in Chile Provides Insights into Possible Transmission between Gulls, Poultry, and Humans
Source: Appl Environ Microbiol. 2016 Sep 30;82(20):6223–32. doi: 10.1128/AEM.01760-16 (PMC5068155; doi:10.1128/AEM.01760-16)
Supplement: Supplemental material [file AEM.01760-16_zam999117464sd4.xls]

## Sheet: Supp Table 3
Supplementary Table 3. Alleles found for each core genes (loci) shared by all Chilean SE strains analyzed in this study.
Target	Begin	End	GenBank gene	SAL4628	SAL4632	SAL4631	SAL4630	SAL4629	SAL4633	SAL4634	SAL4635	SAL4636	SAL4637	SAL4638	SAL4639	SAL4640	SAL4641	SAL4642	SAL4643	SAL4644	SAL4645	SAL4646	SAL4647	SAL4648	SAL4649	SAL4650	SAL4651	SAL4652	SAL4653	SAL4654	SAL4655	SAL4656	SE_str_P125109	SAL4657
SEN0317	356877	357149		1	1	1	1	1	1	1	1	1	1	1	1	1	1	1	1	1	1	1	1	1	1	1	1	1	1	1	1	1	6	1
SEN0475	533124	534785	ushA	1	3	1	1	1	1	1	1	4	1	1	4	4	1	1	1	1	1	1	1	1	4	3	4	4	4	4	4	4	3	4
SEN0536	595895	596821	yfdH	1	1	1	1	1	1	2	1	1	1	1	1	1	1	1	1	2	1	1	1	1	1	1	1	1	1	1	1	1	1	1
SEN0681	756579	756965		1	1	2	1	1	1	1	1	1	1	1	1	1	1	1	1	1	1	1	1	1	1	1	1	1	1	1	1	1	1	1
SEN0980	1080911	1081417	scsD	1	2	2	1	1	1	2	2	2	2	2	2	2	2	2	2	2	2	2	2	1	2	2	2	2	2	2	2	2	2	2
SEN1247	1326310	1326714	hyaE	1	1	1	1	1	1	1	1	2	1	1	2	2	1	1	1	1	1	1	1	1	2	1	2	2	2	2	2	2	1	2
SEN1340	1430390	1431184	sapB	1	1	1	1	1	1	1	3	1	1	1	1	1	1	1	1	1	1	1	1	1	1	1	1	1	1	1	1	1	1	1
SEN1510	1610949	1611974		1	3	1	1	1	1	1	1	1	1	1	1	1	1	1	1	1	1	1	1	1	1	3	1	1	1	1	1	1	1	1
SEN1628	1731508	1731882	ssaP	1	1	1	1	1	1	1	1	1	1	1	1	1	1	1	1	1	1	1	1	2	1	1	1	1	1	1	1	1	1	1
SEN1736	1841116	1842084	astE	1	1	1	1	1	1	1	1	1	1	1	2	1	1	1	1	1	1	1	1	1	1	1	1	1	1	1	1	1	1	1
SEN1901	2005139	2005678		1	2	1	1	1	1	1	1	1	1	1	1	1	1	1	1	1	1	1	1	1	1	2	1	1	1	1	1	1	2	1
SEN1914	2014413	2014715		1	1	1	1	1	1	1	1	1	1	1	1	1	2	1	1	1	1	1	1	1	1	1	1	1	1	1	1	1	1	1
SEN1938	2035698	2036948		1	1	1	1	1	1	1	2	1	1	1	1	1	1	1	1	1	1	1	1	1	1	1	1	1	1	1	1	1	1	1
SEN2442	2570739	2571578	eutJ	1	1	1	1	1	1	1	1	2	1	1	2	2	1	1	1	1	1	1	1	1	2	1	2	2	2	2	2	2	1	2
SEN2988	3195768	3196256	hybE	1	1	1	1	1	1	1	1	2	1	1	2	1	1	1	1	1	1	1	1	1	1	1	2	2	2	2	2	2	1	2
SEN3036	3244961	3245638		1	1	1	1	1	3	1	1	1	1	1	1	1	1	1	1	1	1	1	1	1	1	1	1	1	1	1	1	1	1	1
SEN3758	4036612	4037511	yigM	1	2	1	1	1	1	1	1	1	1	1	1	1	1	1	1	1	1	1	1	1	1	2	1	1	1	1	1	1	1	1
SEN0001	101	2563	thrA	1	1	1	1	1	2	1	1	1	1	2	1	1	1	1	1	1	1	1	1	1	1	1	1	1	1	1	1	1	1	1
SEN0052	59919	60839	rihC	1	1	1	1	1	1	1	1	1	1	1	1	1	3	1	1	1	1	1	1	1	1	1	1	1	1	1	1	1	1	1
SEN0095	105379	107739	imp	1	2	1	1	1	1	1	1	1	1	1	1	1	1	1	1	1	1	1	1	1	1	2	1	1	1	1	1	1	1	1
SEN0098	109571	112477	hepA	1	2	1	1	1	1	1	1	1	1	1	1	1	1	1	1	3	1	1	1	1	1	2	1	1	1	1	1	1	2	1
SEN0104	118958	120667	araB	1	1	1	1	1	1	1	1	1	1	1	1	1	1	1	1	1	3	1	1	1	1	1	1	1	1	1	1	1	1	1
SEN0134	155369	156520	ftsZ	1	1	1	1	1	1	1	1	1	1	1	1	1	1	1	1	1	1	1	1	1	1	1	1	1	1	1	1	1	17	1
SEN0137	158376	161081	secA	1	1	2	1	1	1	1	1	1	1	1	1	1	1	1	1	1	1	1	1	1	1	1	1	1	1	1	1	1	1	1
SEN0231	267394	269808	yaeT	1	1	1	1	1	1	1	1	1	1	1	1	1	2	1	1	1	1	1	1	1	1	1	1	1	1	1	1	1	1	1
SEN0260	303208	303987	yafD	1	1	1	1	1	1	2	1	1	1	2	1	2	1	2	1	1	1	1	1	1	1	1	1	1	1	1	1	1	1	1
SEN0285	326511	327332	ybeJ	1	2	2	1	1	1	2	2	2	2	2	2	2	2	2	2	2	2	2	2	1	2	2	2	2	2	2	2	2	2	2
SEN0312	352077	353498		1	1	1	1	1	1	1	1	1	1	1	1	1	1	1	1	1	1	1	1	1	1	1	1	1	1	1	1	1	16	1
SEN0313	353500	354126		1	1	2	1	1	1	2	2	1	1	1	1	1	1	1	1	2	1	1	1	1	1	1	1	1	1	1	1	1	1	1
SEN0360	410978	412072	yaiW	1	1	1	1	1	1	1	1	1	1	1	1	1	1	1	1	1	1	1	1	1	1	1	1	1	1	1	1	1	16	1
SEN0369	418637	419446	proC	1	1	1	1	1	1	2	1	1	1	1	1	1	1	1	1	2	1	1	1	1	1	1	1	1	1	1	1	1	1	1
SEN0378	425622	428762	sbcC	1	1	1	1	1	1	2	1	1	1	1	1	1	1	1	1	2	1	1	1	1	1	1	1	1	1	1	1	1	1	1
SEN0379	428759	429961	sbcD	1	1	1	1	1	1	1	1	1	1	1	1	1	1	1	1	1	1	1	1	3	1	1	1	1	1	1	1	1	1	1
SEN0411	461519	462463	phnS	1	1	1	1	1	1	1	1	1	1	1	1	1	2	1	1	1	1	1	1	1	1	1	1	1	1	1	1	1	1	1
SEN0442	496137	497909	mdlA	1	2	2	1	1	1	2	2	1	1	1	1	1	1	1	1	2	1	1	1	1	1	2	1	1	1	1	1	1	2	1
SEN0448	503329	503718	ybaZ	1	1	1	1	1	1	1	1	1	1	1	1	1	1	1	1	1	2	2	2	1	1	1	1	1	1	1	1	1	1	1
SEN0452	506186	506656	ylaC	1	1	1	1	1	1	1	1	1	1	2	1	1	1	1	1	1	1	1	1	1	1	1	1	1	1	1	1	1	1	1
SEN0457	511792	512985	acrA	1	1	1	1	1	1	1	1	2	1	1	2	1	1	1	1	1	1	1	1	1	1	1	2	2	2	2	2	2	1	2
SEN0479	537444	539945	copA	1	2	1	1	1	1	1	1	1	1	1	1	1	1	1	1	1	1	1	1	1	1	2	1	1	1	1	1	1	1	1
SEN0494	553185	554279	ybbB	1	1	1	1	1	1	1	1	1	1	1	1	1	2	1	1	1	1	1	1	1	1	1	1	1	1	1	1	1	1	1
SEN0501	560581	561828		1	1	1	1	1	1	1	1	1	1	1	1	1	1	1	1	1	1	1	1	1	1	1	1	1	1	1	1	1	13	1
SEN0503	562065	563378	allP	1	2	2	1	1	1	2	2	2	1	2	2	2	2	1	1	2	1	1	1	1	2	2	2	2	2	2	2	2	2	2
SEN0506	566198	567346	glxK	1	1	1	1	1	1	1	1	1	1	1	2	1	1	1	1	1	1	1	1	1	1	1	1	1	1	1	1	1	1	1
SEN0528	588156	589163	fimH	1	1	1	1	1	1	1	1	1	1	1	1	1	2	1	1	1	1	1	1	1	1	1	1	1	1	1	1	1	1	1
SEN0557	617330	621214	entF	1	2	2	1	1	1	2	2	2	1	2	2	2	2	1	1	2	1	1	1	1	2	2	2	2	2	2	2	2	2	2
SEN0578	643122	644687	ahpF	1	1	1	1	1	1	1	1	1	1	1	1	1	1	1	1	1	1	1	1	1	1	1	1	1	1	1	1	1	19	1
SEN0580	645624	647852		1	2	1	1	1	1	1	1	1	1	1	1	1	1	1	1	1	1	1	1	1	1	2	1	1	1	1	1	1	2	1
SEN0586	651858	652664	rna	1	1	2	1	1	1	1	1	1	1	1	1	1	1	1	1	1	1	1	1	1	1	1	1	1	1	1	1	1	1	1
SEN0634	700766	701692	gltI	1	1	1	1	1	1	1	1	1	1	1	1	1	1	1	1	1	2	2	2	1	1	1	1	1	1	1	1	1	1	1
SEN0635	702029	703567	lnt	1	2	1	1	1	1	1	1	1	1	1	1	1	1	1	1	1	1	1	1	1	1	2	1	1	1	1	1	1	1	1
SEN0670	744427	746106	kdpA	1	2	1	1	1	1	1	1	1	1	1	1	1	1	1	1	1	1	1	1	1	1	2	1	1	1	1	1	1	1	1
SEN0673	748310	749791	ybgH	1	1	2	1	1	1	2	2	1	1	1	1	1	1	1	1	2	1	1	1	1	1	1	1	1	1	1	1	1	1	1
SEN0676	751529	752461	ybgK	1	1	1	1	1	1	1	1	3	1	1	3	3	3	1	1	1	1	1	1	1	3	1	3	3	3	3	3	3	1	3
SEN0687	763943	765151	sucB	1	1	2	1	1	1	1	1	1	1	1	1	1	1	1	1	1	1	1	1	1	1	1	1	1	1	1	1	1	1	1
SEN0728	806288	807346	modC	1	2	2	1	1	1	2	2	1	1	1	1	1	1	1	1	2	1	1	1	1	1	2	1	1	1	1	1	1	2	1
SEN0738	817943	819232	bioA	1	1	2	1	1	1	1	1	1	1	1	1	1	1	1	1	1	1	1	1	1	1	1	1	1	1	1	1	1	1	1
SEN0778	858634	859149	ompX	1	1	1	1	1	1	1	1	1	2	1	1	1	1	1	1	1	1	1	1	1	1	1	1	1	1	1	1	1	1	1
SEN0792	874602	875843	moeA	1	1	2	1	1	1	1	1	1	1	1	1	1	1	1	1	1	1	1	1	1	1	1	1	1	1	1	1	1	1	1
SEN0798	882420	883745	rimO	1	2	1	1	1	1	1	1	1	1	1	1	1	1	1	1	1	1	1	1	1	1	2	1	1	1	1	1	1	2	1
SEN0816	901601	903286		1	2	1	1	1	1	1	1	1	1	1	1	1	1	1	1	1	1	1	1	1	1	2	1	1	1	1	1	1	2	1
SEN0821	905453	906355	rimK	1	1	1	1	1	1	1	1	1	1	1	1	1	1	1	1	1	1	1	1	1	1	1	1	1	1	1	4	1	1	1
SEN0823	907277	908389	potF	1	2	1	1	1	1	1	1	1	1	1	1	1	1	1	1	1	1	1	1	1	1	2	1	1	1	1	1	1	1	1
SEN0829	913427	914770		1	1	1	1	1	1	1	1	1	1	1	1	1	2	1	1	1	1	1	1	1	1	1	1	1	1	1	1	1	1	1
SEN0844	928161	929132	hcr	1	1	1	1	1	1	1	1	1	1	1	1	1	1	1	1	1	1	1	1	3	1	1	1	1	1	1	1	1	1	1
SEN0851	937980	938201	cspD	1	1	1	1	1	1	1	1	1	1	1	1	1	1	1	2	2	1	1	1	1	1	1	1	1	1	1	1	1	1	1
SEN0879	973855	975615	ycaO	1	1	1	1	1	1	1	1	1	1	1	1	1	2	1	1	1	1	1	1	1	1	1	1	1	1	1	1	1	17	1
SEN0898	995364	999830	mukB	1	1	1	1	1	1	1	1	1	1	1	1	1	1	1	1	1	1	1	1	1	1	3	1	1	1	1	1	1	1	1
SEN0940	1044286	1046340	helD	1	1	1	1	2	1	1	1	1	1	1	1	1	1	1	1	1	1	1	1	1	1	1	1	1	1	1	1	1	1	1
SEN0952	1054298	1055173	pipB	1	2	3	1	1	1	1	1	1	1	1	1	1	1	1	1	1	1	1	1	1	1	2	1	1	1	1	1	1	2	1
SEN0975	1076543	1076848	yccD	1	2	2	1	1	1	2	2	2	1	2	2	2	2	1	1	2	1	1	1	1	2	2	2	2	2	2	2	2	2	2
SEN0987	1089849	1091357	putP	1	2	1	1	1	1	1	1	1	1	1	1	1	1	1	1	1	1	1	1	1	1	2	1	1	1	1	1	1	2	1
SEN0999	1103795	1104166		1	1	1	1	1	1	1	2	1	1	1	1	1	1	1	1	1	1	1	1	1	1	1	1	1	1	1	1	1	1	1
SEN1003	1106007	1107398		1	1	1	1	1	1	1	1	2	1	1	2	2	1	1	1	1	1	1	1	1	2	1	2	2	2	2	2	2	1	2
SEN1043	1140748	1142013	yedE	1	1	1	1	1	1	1	1	1	1	2	1	1	1	1	1	1	1	1	1	1	1	1	1	1	1	1	1	1	1	1
SEN1090	1184774	1186852	flhA	1	3	1	1	1	1	1	1	1	1	1	1	1	1	1	1	1	1	1	1	1	1	3	1	1	1	1	1	1	1	1
SEN1121	1218849	1219139	yebG	1	1	1	1	1	1	1	1	1	1	1	1	1	1	2	1	1	1	1	1	1	1	1	1	1	1	1	1	1	1	1
SEN1125	1222614	1223312	exoX	1	1	1	1	1	1	2	2	1	1	1	1	1	1	1	1	2	1	1	1	1	1	1	1	1	1	1	1	1	1	1
SEN1146	1236389	1236868		1	1	1	1	1	1	1	1	1	1	1	1	1	2	1	1	1	1	1	1	1	1	1	1	1	1	1	1	1	1	1
SEN1205	1284562	1285422	manZ	1	2	1	1	1	1	1	1	1	1	1	1	1	1	1	1	1	1	1	1	1	1	1	1	1	1	1	1	1	1	1
SEN1226	1304902	1305363	ycgN	1	2	2	1	1	1	2	2	1	1	1	1	1	1	1	1	2	1	1	1	1	1	2	1	1	1	1	1	1	2	1
SEN1241	1319001	1320713	treA	1	1	1	1	1	1	1	1	2	1	1	2	2	2	1	1	1	1	1	1	1	2	1	2	2	2	2	2	2	1	2
SEN1246	1325465	1326313	hyaF	1	1	1	2	1	1	1	1	3	1	1	1	1	1	1	1	1	1	1	1	1	1	1	1	1	1	1	1	1	18	1
SEN1248	1326704	1327300	hyaD	1	1	1	1	1	1	1	1	2	1	1	2	2	1	1	1	1	1	1	1	1	2	1	2	2	2	2	2	2	1	2
SEN1257	1335808	1336086	ychH	1	2	1	1	1	1	1	1	1	1	1	1	1	1	1	1	1	1	1	1	1	1	2	1	1	1	1	1	1	2	1
SEN1312	1398392	1399273	trpH	1	1	1	1	1	1	1	2	1	1	1	1	1	1	1	1	1	1	1	1	1	1	1	1	1	1	1	1	1	1	1
SEN1314	1400002	1400877	yciL	1	2	1	1	1	1	1	1	1	3	1	1	1	1	3	3	1	3	3	3	1	1	2	1	1	1	1	1	1	2	1
SEN1362	1452574	1453419		1	1	1	1	1	1	1	1	1	1	1	1	1	1	1	1	1	1	1	1	1	1	1	1	1	1	1	1	1	1	3
SEN1363	1453494	1455476		1	2	1	1	1	1	1	1	1	1	1	1	1	1	1	1	1	1	1	1	1	1	2	1	1	1	1	1	1	1	1
SEN1376	1467011	1468384	dbpA	1	2	1	1	1	1	1	1	1	1	1	1	1	1	1	1	1	1	1	1	1	1	2	1	1	1	1	1	1	1	1
SEN1406	1489296	1491932	ydbH	1	2	1	1	1	1	1	1	1	1	1	1	1	1	1	1	1	1	1	1	1	1	2	1	1	1	1	1	1	1	1
SEN1439	1527265	1527897		1	2	2	1	1	1	2	2	1	1	1	1	1	1	1	1	2	1	1	1	1	1	2	1	1	1	1	1	1	2	1
SEN1444	1530900	1532018		1	1	1	1	1	1	1	1	1	1	1	1	1	1	1	1	1	1	1	1	1	1	2	1	1	1	1	1	1	1	1
SEN1461	1549742	1552723	srfB	1	1	2	1	1	1	1	1	3	1	1	3	1	1	1	1	1	1	1	1	1	1	1	3	3	3	3	3	3	1	3
SEN1471	1561656	1563149	ansP	1	1	1	1	1	1	1	1	1	1	2	1	1	1	1	1	1	1	1	1	1	1	1	1	1	1	1	1	1	1	1
SEN1495	1591291	1593075		1	1	1	1	1	1	1	1	1	1	1	1	1	1	1	1	1	2	2	2	1	1	1	1	1	1	1	1	1	1	1
SEN1508	1607955	1609511	pqaA	1	1	1	1	1	1	1	1	1	1	1	1	1	2	1	1	1	1	1	1	1	1	1	1	1	1	1	1	1	1	1
SEN1527	1626720	1628108	yneI	1	1	1	1	1	1	1	1	2	1	3	2	1	1	1	1	1	1	1	1	1	1	1	2	2	2	2	2	2	1	2
SEN1529	1629199	1630389	ydeA	1	1	1	1	1	1	1	1	1	1	2	1	1	1	1	1	1	1	1	1	1	1	1	1	1	1	1	1	1	1	1
SEN1541	1640634	1641320	ydfH	1	2	1	1	1	1	1	1	1	1	1	1	1	1	1	1	1	1	1	1	1	1	2	1	1	1	1	1	1	1	1
SEN1595	1701279	1702784	tppB	1	1	1	2	1	1	1	2	1	1	1	1	1	1	1	1	1	1	1	1	1	1	1	1	1	1	1	1	1	1	1
SEN1656	1754086	1755045	orf319	1	2	1	1	1	1	1	1	1	1	1	1	1	1	1	1	1	1	1	1	1	1	2	1	1	1	1	1	1	1	1
SEN1670	1770211	1771212	ynhG	1	2	1	1	1	1	1	1	1	1	1	1	1	1	1	1	1	1	1	1	1	1	2	1	1	1	1	1	1	2	1
SEN1671	1771367	1771783	ynhA	1	1	1	1	1	1	1	1	1	1	1	1	1	1	1	2	1	1	1	1	1	1	1	1	1	1	1	1	1	1	1
SEN1683	1785038	1786249	ydiM	1	1	2	1	1	1	2	2	1	1	1	1	1	1	1	1	2	1	1	1	1	1	1	1	1	1	1	1	1	1	1
SEN1684	1786613	1787848	ydiN	1	1	1	1	1	1	1	1	1	1	1	1	1	1	1	1	1	1	1	1	1	1	1	1	1	1	1	1	1	18	1
SEN1695	1799201	1801579	pps	1	1	1	1	1	1	1	1	1	2	1	1	1	1	2	2	1	1	1	1	1	1	1	1	1	1	1	1	1	1	1
SEN1719	1824740	1825600		1	1	1	1	1	1	1	1	1	1	2	1	1	1	1	1	1	1	1	1	1	1	1	1	1	1	1	1	1	1	1
SEN1750	1857566	1858222	pncA	1	1	2	1	1	1	1	1	1	1	1	1	1	1	1	1	1	1	1	1	1	1	1	1	1	1	1	1	1	1	1
SEN1756	1863510	1864553		1	1	1	1	1	1	2	1	1	1	1	1	1	1	1	1	2	1	1	1	1	1	1	1	1	1	1	1	1	1	1
SEN1765	1872276	1873472		1	1	1	1	1	1	1	1	1	1	1	1	1	4	1	1	1	1	1	1	1	1	1	1	1	1	1	1	1	1	1
SEN1769	1878918	1880411	yeaJ	1	1	2	1	1	1	1	1	1	1	1	1	1	1	1	1	1	1	1	1	1	1	1	1	1	1	1	1	1	1	1
SEN1825	1927849	1928859	sifA	1	1	1	1	1	1	1	1	1	1	1	1	1	3	1	1	1	1	1	1	1	1	1	1	1	1	1	1	1	1	1
SEN1835	1941018	1941275	ycfR	1	3	1	1	1	1	1	1	1	1	1	1	1	1	1	1	1	1	1	1	1	1	1	1	1	1	1	1	1	1	1
SEN1850	1955068	1956024	yceG	1	2	1	1	1	1	1	1	1	1	1	1	1	1	1	1	1	1	1	1	1	1	2	1	1	1	1	1	1	1	1
SEN1866	1973288	1974238	flgJ	1	2	2	2	2	2	2	2	2	2	2	2	2	2	2	2	2	2	2	2	2	2	2	2	2	2	2	2	2	2	2
SEN1888	1991152	1992270	solA	1	2	1	1	1	1	1	1	1	1	1	1	1	1	1	1	1	1	1	1	1	1	2	1	1	1	1	1	1	1	1
SEN1894	1996230	1997444	yceE	1	1	1	1	1	1	1	1	1	1	1	1	1	1	1	1	1	1	1	1	1	1	2	1	1	1	1	1	1	1	1
SEN1900	2003716	2005203	ymdC	1	1	1	1	1	1	1	1	1	1	1	1	1	2	1	1	1	1	1	1	1	1	1	1	1	1	1	1	1	1	1
SEN1981	2072032	2072946		1	1	1	1	1	1	1	1	1	1	1	1	1	2	1	1	1	1	1	1	1	1	1	1	1	1	1	1	1	1	1
SEN2005	2092084	2093814		1	1	1	2	1	1	1	1	1	1	1	2	1	1	1	1	1	1	1	1	1	1	1	1	1	1	1	1	1	1	1
SEN2039	2123042	2123716	pduD	1	2	1	1	1	1	1	1	1	1	1	1	1	1	1	1	1	1	1	1	1	1	2	1	1	1	1	1	1	1	1
SEN2041	2124262	2126094	pduG	1	1	2	1	1	1	2	2	1	1	1	1	1	1	1	1	2	1	1	1	1	1	1	1	1	1	1	1	1	1	1
SEN2044	2126732	2127214	pduK	1	2	1	1	1	1	1	1	1	1	1	1	1	1	1	1	1	1	1	1	1	1	2	1	1	1	1	1	1	2	1
SEN2065	2144978	2147326	sopA	1	1	1	1	1	1	1	1	1	1	1	1	1	3	1	1	1	1	1	1	1	1	1	1	1	1	1	1	1	1	1
SEN2066	2147693	2149123	sbcB	1	1	1	1	1	1	1	1	1	1	1	1	1	1	1	1	1	1	1	1	1	1	1	1	1	1	4	1	1	1	1
SEN2093	2182131	2183216	rfbB	1	1	1	1	1	1	1	1	3	4	1	3	3	1	4	4	1	4	4	4	1	3	1	3	3	3	3	3	3	1	3
SEN2096	2186078	2187298	wcaL	1	1	1	1	1	1	1	1	2	1	1	2	2	2	1	1	1	1	1	1	1	2	1	2	2	2	2	2	2	1	2
SEN2112	2203506	2205665	wzc	1	1	1	1	1	1	1	1	1	1	1	1	1	1	1	1	1	1	1	1	1	1	2	1	1	1	1	1	1	1	1
SEN2119	2213136	2216126	yegE	1	1	1	1	1	1	1	1	4	1	1	4	1	1	1	1	1	1	1	1	1	1	1	4	4	4	4	4	4	1	4
SEN2122	2218890	2220131		1	1	1	1	1	1	1	2	1	1	1	1	1	1	1	1	1	1	1	1	1	1	1	1	1	1	1	1	1	1	1
SEN2126	2227743	2229146	baeS	1	1	1	1	1	1	1	1	1	1	1	1	1	1	2	1	1	1	1	1	1	1	1	1	1	1	1	1	1	1	1
SEN2190	2297794	2298681		1	1	2	1	1	1	1	1	1	1	1	1	1	1	1	1	1	1	1	1	1	1	1	1	1	1	1	1	1	1	1
SEN2197	2307110	2308798	fruA	1	1	1	1	1	1	1	1	3	1	1	3	1	1	1	1	1	1	1	1	1	1	1	3	3	3	3	3	3	1	3
SEN2259	2375465	2377750	nrdA	1	1	2	1	1	1	2	2	1	1	1	1	1	1	1	1	2	1	1	1	1	1	1	1	1	1	1	1	1	1	1
SEN2262	2379249	2380439		1	2	1	1	1	1	1	1	1	1	1	1	1	1	1	1	1	1	1	1	1	1	2	1	1	1	1	1	1	1	1
SEN2281	2400135	2402117	yfbG	1	2	1	1	1	1	1	1	1	1	1	1	1	1	1	1	1	1	1	1	1	1	2	1	1	1	1	1	1	1	1
SEN2285	2404988	2405365		1	1	1	1	1	2	1	2	1	2	1	1	1	1	1	1	1	1	1	1	1	1	1	1	1	1	1	1	1	1	1
SEN2297	2415727	2417517	yfbK	1	1	2	1	1	1	1	1	1	1	1	1	1	1	1	1	1	1	1	1	1	1	1	1	1	1	1	1	1	1	1
SEN2298	2418406	2419863	nuoN	1	2	1	1	1	1	1	1	1	1	1	1	1	1	1	1	1	1	1	1	1	1	2	1	1	1	1	1	1	1	1
SEN2305	2425946	2428672	nuoG	1	1	1	1	1	1	1	1	1	1	1	1	1	1	1	1	1	1	1	1	1	1	1	1	1	1	1	1	1	19	1
SEN2306	2428703	2430040	nuoF	1	2	2	1	1	1	2	2	2	1	2	2	2	2	1	1	2	1	1	1	1	2	2	2	2	2	2	2	2	2	2
SEN2341	2463819	2465240		1	1	1	1	1	1	1	1	2	1	1	1	1	1	1	1	1	1	1	1	1	1	1	1	1	1	1	1	1	17	1
SEN2351	2475340	2476353	usg	1	1	1	1	1	1	1	1	1	1	1	1	1	1	1	1	1	2	2	2	1	1	1	1	1	1	1	1	1	1	1
SEN2362	2486111	2486386	yfcL	1	1	1	1	1	1	2	1	1	1	1	1	1	1	1	1	1	1	1	1	1	1	1	1	1	1	1	1	1	1	1
SEN2385	2511183	2512574	pgtP	1	1	1	1	1	1	2	2	1	1	1	1	3	1	1	1	2	1	1	1	1	3	1	1	1	1	1	1	1	1	1
SEN2410	2541360	2542121	cysZ	1	1	1	1	1	1	1	1	1	1	2	1	1	1	1	1	1	1	1	1	1	1	1	1	1	1	1	1	1	1	1
SEN2431	2559682	2560551	amiA	1	1	2	1	1	1	2	2	1	1	1	1	1	1	1	1	2	1	1	1	1	1	1	1	1	1	1	1	1	1	1
SEN2484	2619468	2621681		1	4	1	1	1	1	1	1	1	1	1	1	1	1	1	1	1	1	1	1	1	1	4	1	1	1	1	1	1	1	1
SEN2485	2621986	2622246		1	1	1	1	1	1	1	1	1	1	1	1	1	2	1	1	1	1	1	1	1	1	1	1	1	1	1	1	1	1	1
SEN2511	2666279	2668594	pbpC	1	1	2	1	1	1	2	2	1	1	1	1	1	1	1	1	2	1	1	1	1	1	1	1	1	1	1	1	1	1	1
SEN2516	2676949	2678232	pepB	1	2	1	1	1	1	1	1	1	1	1	1	1	1	1	1	1	1	1	1	1	1	2	1	1	1	1	1	1	1	1
SEN2523	2682299	2683513	nifS	1	1	1	1	1	1	1	1	1	1	1	1	1	2	1	1	1	1	1	1	1	1	1	1	1	1	1	1	1	1	1
SEN2526	2685198	2686001	suhB	1	1	1	1	1	1	1	2	1	1	1	1	1	1	1	1	1	1	1	1	1	1	1	1	1	1	1	1	1	1	1
SEN2545	2709017	2712904	purG	1	2	2	1	1	1	2	2	2	1	2	2	2	2	1	1	2	1	1	1	1	2	2	2	2	2	2	2	2	2	2
SEN2568	2732700	2734322	nadB	1	1	2	1	1	1	2	2	1	1	1	1	1	1	1	1	2	1	1	1	1	1	1	1	1	1	1	1	1	1	1
SEN2583	2754286	2756859	clpB	1	2	2	1	1	1	2	2	2	1	2	2	2	2	1	1	2	1	1	1	1	2	2	2	2	2	2	2	2	2	2
SEN2609	2779691	2791165		1	2	2	1	1	1	2	2	1	1	1	1	1	3	1	1	2	1	1	1	1	1	2	1	1	1	1	1	1	2	1
SEN2623	2808515	2810695	iroN	1	2	1	1	1	1	1	1	1	1	1	1	1	1	1	1	1	1	1	1	1	1	2	1	1	1	1	1	1	1	1
SEN2644	2833252	2833701		1	1	1	1	1	1	1	2	1	1	1	1	1	1	1	1	1	1	1	1	1	1	1	1	1	1	1	1	1	1	1
SEN2661	2849481	2850851		1	1	1	2	1	1	1	2	1	1	1	1	1	1	1	1	1	1	1	1	1	1	1	1	1	1	1	1	1	1	1
SEN2699	2886014	2887135	hypD	1	2	2	1	1	1	2	2	2	2	2	2	2	2	2	2	2	2	2	2	1	2	2	2	2	2	2	2	2	2	2
SEN2717	2902495	2903424	hilD	1	1	1	1	1	2	1	1	1	1	1	1	1	1	1	1	1	1	1	1	1	1	1	1	1	1	1	1	1	1	1
SEN2744	2930641	2931168		1	1	1	1	1	1	1	1	2	1	1	2	1	1	1	1	1	1	1	1	1	1	1	2	2	2	2	2	2	1	2
SEN2753	2941801	2942751		1	1	2	1	1	1	2	2	1	1	1	1	1	1	1	1	2	1	1	1	1	1	1	1	1	1	1	1	1	1	1
SEN2756	2944207	2945469	ygbK	1	1	1	1	1	1	1	1	1	1	1	1	1	1	1	1	2	1	1	1	1	1	1	1	1	1	1	1	1	1	1
SEN2784	2970880	2971833	sopD	1	1	1	1	1	1	1	1	1	1	1	1	1	1	1	1	1	1	1	2	1	1	1	1	1	1	1	1	1	1	1
SEN2795	2985102	2987801		1	1	1	1	1	1	1	1	1	1	4	1	1	1	1	1	1	1	1	1	1	1	1	1	1	1	1	1	1	1	1
SEN2805	2999226	3000566	gudD	1	2	1	1	1	1	1	1	1	1	1	1	1	1	1	1	1	1	1	1	1	1	2	1	1	1	1	1	1	1	1
SEN2820	3016906	3018681	fucI	1	1	1	1	1	1	1	1	1	1	2	1	1	1	1	1	1	1	1	1	1	1	1	1	1	1	1	1	1	1	1
SEN2830	3026563	3027477		1	1	2	1	1	1	1	1	1	1	1	1	1	1	1	1	1	1	1	1	1	1	1	1	1	1	1	1	1	1	1
SEN2860	3066260	3067021	kduD	1	3	1	1	1	1	1	1	1	1	1	1	1	1	1	1	1	1	1	1	1	1	3	1	1	1	1	1	1	3	1
SEN2861	3067078	3067914	kduI	1	2	1	1	1	1	1	1	1	1	1	1	1	1	1	1	1	1	1	1	1	1	2	1	1	1	1	1	1	1	1
SEN2874	3081083	3081715		1	1	2	1	1	1	1	1	1	1	1	1	1	1	1	1	1	1	1	1	1	1	1	1	1	1	1	1	1	1	1
SEN2889	3093995	3094408	ygfX	1	1	1	1	1	1	1	2	1	1	1	1	1	1	1	1	1	1	1	1	1	1	1	1	1	1	1	1	1	1	1
SEN2918	3123687	3124343		1	1	2	1	1	1	1	1	1	1	1	1	1	1	1	1	1	1	1	1	1	1	1	1	1	1	1	1	1	1	1
SEN2944	3149627	3150193	yggT	1	1	1	1	1	1	1	1	1	1	1	1	1	2	1	1	1	1	1	1	1	1	1	1	1	1	1	1	1	1	1
SEN2947	3151074	3152210	yggW	1	1	1	1	1	1	2	1	1	1	1	1	1	1	1	1	2	1	1	1	1	1	1	1	1	1	1	1	1	1	1
SEN2990	3196743	3198446	hybC	1	1	1	1	1	1	1	1	1	1	1	1	1	2	1	1	1	1	1	1	1	1	3	1	1	1	1	1	1	1	1
SEN3041	3248376	3250055	yqiK	1	2	1	1	1	1	1	1	1	1	1	1	1	1	1	1	1	1	1	1	1	1	2	1	1	1	1	1	1	1	1
SEN3059	3270710	3272230	aer	1	2	1	1	1	1	1	1	1	1	1	1	1	1	1	1	1	1	1	1	1	1	2	1	1	1	1	1	1	1	1
SEN3061	3274210	3276228	fadH	1	2	1	1	1	1	1	1	1	1	1	1	1	1	1	1	1	1	1	1	1	1	2	1	1	1	1	1	1	2	1
SEN3080	3291314	3292645	yhaO	1	1	1	1	1	1	1	1	1	1	1	1	1	1	1	1	1	1	1	1	1	1	3	1	1	1	1	1	1	1	1
SEN3084	3297997	3299328	tdcC	1	1	1	1	1	1	1	1	3	1	1	3	3	1	1	1	1	1	1	1	1	3	1	3	3	3	3	3	3	1	3
SEN3085	3299349	3300338	tdcB	1	1	1	1	1	1	1	1	2	1	1	2	1	1	1	1	1	1	1	1	1	1	1	2	2	2	2	2	2	1	2
SEN3156	3368559	3369413	yhbJ	1	2	1	1	1	1	1	1	1	1	1	1	1	1	1	1	1	1	1	1	1	1	2	1	1	1	1	1	1	2	1
SEN3163	3376275	3380735	gltB	1	1	2	1	1	1	1	1	1	1	1	1	1	1	1	1	1	1	1	1	1	1	1	1	1	1	1	1	1	1	1
SEN3173	3390897	3391688	yhcK	1	2	1	1	1	1	1	1	1	1	1	1	1	1	1	1	1	1	1	1	1	1	1	1	1	1	1	1	1	1	1
SEN3201	3416086	3417531	tldD	1	1	2	1	1	1	1	1	1	1	1	1	1	1	1	1	1	1	1	1	1	1	1	1	1	1	1	1	1	1	1
SEN3202	3417676	3421389	yhdP	1	1	2	1	1	1	2	2	1	1	1	1	1	1	1	1	2	1	1	1	1	1	1	1	1	1	1	1	1	1	1
SEN3207	3425256	3426299	mreB	1	1	1	1	1	1	1	2	1	1	1	1	1	1	1	1	1	1	1	1	1	1	1	1	1	1	1	1	1	1	1
SEN3243	3464917	3465906	rpoA	1	1	1	1	1	1	1	1	1	1	1	1	2	1	1	1	1	1	1	1	1	2	1	1	1	1	1	1	1	1	1
SEN3287	3491448	3493355	yheS	1	2	1	1	1	1	1	1	1	1	1	1	1	1	1	1	1	1	1	1	1	1	2	1	1	1	1	1	1	1	1
SEN3296	3501374	3501937	pabA	1	1	1	1	1	1	1	1	2	1	1	2	2	1	1	1	1	1	1	1	1	2	1	2	2	2	2	2	2	1	2
SEN3318	3526509	3527288	yrfD	1	1	1	1	1	1	1	1	1	1	1	1	1	1	1	1	1	1	1	1	1	1	2	1	1	1	1	1	1	1	1
SEN3371	3598412	3599173		1	2	1	1	1	1	1	1	1	1	1	1	1	1	1	1	1	1	1	1	1	1	2	1	1	1	1	1	1	1	1
SEN3381	3608789	3609157		1	1	1	1	1	1	1	1	1	1	1	1	1	1	1	1	1	2	2	2	1	1	1	1	1	1	1	1	1	1	1
SEN3456	3698823	3699947		1	2	1	1	1	1	1	1	1	1	1	1	1	1	1	1	1	1	1	1	1	1	2	1	1	1	1	1	1	1	1
SEN3463	3708459	3708995	lpfA	1	1	1	1	1	1	1	1	1	1	1	1	1	3	1	1	1	1	1	1	1	1	1	1	1	1	1	1	1	1	1
SEN3496	3742302	3743798	lyxK	1	2	1	1	1	1	1	1	1	1	1	1	1	1	1	1	1	1	1	1	1	1	2	1	1	1	1	1	1	1	1
SEN3518	3771434	3772438		1	1	2	1	1	1	2	2	1	1	1	1	1	1	1	1	2	1	1	1	1	1	1	1	1	1	1	1	1	1	1
SEN3527	3780419	3781702	yibP	1	1	1	1	1	1	1	1	2	1	1	2	2	1	1	1	1	1	1	1	1	2	1	2	2	2	2	2	2	1	2
SEN3608	3866901	3868217		1	1	1	1	1	1	1	2	1	1	1	1	1	1	1	1	1	2	1	1	1	1	1	1	1	1	1	1	1	1	1
SEN3626	3885292	3885627	yidQ	1	1	1	1	1	1	1	1	1	1	2	1	1	1	1	1	1	1	1	1	1	1	1	1	1	1	1	1	1	1	1
SEN3647	3907912	3908601	dgoR	1	1	1	1	1	1	1	1	2	1	1	2	2	1	1	1	1	1	1	1	1	2	1	2	2	2	2	2	2	1	2
SEN3655	3918280	3919680	dnaA	1	1	1	1	1	1	1	2	1	1	1	1	1	1	1	1	1	1	1	1	1	1	1	1	1	1	1	1	1	1	1
SEN3715	3987749	3989224	ilvC	1	1	1	1	1	1	1	1	1	1	1	1	1	1	1	1	3	1	1	1	1	1	1	1	1	1	1	1	1	1	1
SEN3723	3997463	3998566	rfe	1	2	2	1	1	1	2	2	2	1	2	2	2	2	1	1	2	1	1	1	1	2	2	2	2	2	2	2	2	2	2
SEN3724	3998578	3999624	wzzE	1	2	1	1	1	1	1	1	1	1	1	1	1	1	1	1	1	1	1	1	1	1	1	1	1	1	1	1	1	1	1
SEN3737	4013511	4014680	hemX	1	1	2	1	1	1	2	2	1	1	1	1	1	1	1	1	2	1	1	1	1	1	1	1	1	1	1	1	1	1	1
SEN3738	4014702	4015442	hemD	1	2	1	1	1	1	1	1	1	1	1	1	1	1	1	1	1	1	1	1	1	1	2	1	1	1	1	1	1	1	1
SEN3748	4024376	4026538	uvrD	1	2	1	1	1	1	1	1	1	1	1	1	1	1	1	1	1	1	1	1	1	1	2	1	1	1	1	1	1	2	1
SEN3761	4041209	4042552		1	2	1	1	1	1	1	1	1	1	1	1	1	1	1	1	1	1	1	1	1	1	2	1	1	1	1	1	1	2	1
SEN3771	4050961	4051755	yigW	1	1	1	1	1	1	1	1	1	1	1	1	1	1	1	1	1	1	1	1	1	1	1	1	1	1	1	1	1	16	1
SEN3839	4127847	4128683	rhaS	1	2	1	1	1	1	1	1	1	1	1	1	1	1	1	1	1	1	1	1	1	1	2	1	1	1	1	1	1	1	1
SEN3855	4143781	4145115		1	1	1	1	1	1	1	1	1	1	1	1	1	1	1	1	1	1	1	1	1	1	1	1	1	1	1	1	1	15	1
SEN3862	4148789	4150381	ydeV	1	1	1	1	1	1	1	1	1	1	1	1	1	2	1	1	1	1	1	1	1	1	1	1	1	1	1	1	1	1	1
SEN3936	4237429	4237794	rplL	1	1	1	1	1	1	2	1	1	1	1	1	1	1	1	1	2	1	1	1	1	1	1	1	1	1	1	1	1	1	1
SEN3937	4238112	4242140	rpoB	1	1	1	1	1	1	1	1	1	1	1	1	1	1	1	1	1	1	1	1	3	1	1	1	1	1	1	1	1	1	1
SEN3941	4247554	4248564		1	1	1	1	1	1	1	1	1	1	1	1	1	1	1	1	1	1	1	1	1	1	2	1	1	1	1	1	1	1	1
SEN3958	4259931	4260386	zraP	1	1	1	1	1	1	1	1	1	1	2	1	1	1	1	1	1	1	1	1	1	1	1	1	1	1	1	1	1	1	1
SEN3981	4290976	4292610		1	1	1	1	1	1	1	1	1	1	1	3	1	1	1	1	1	1	1	1	1	1	1	1	1	1	1	1	1	1	1
SEN4030	4339695	4356374		1	1	1	1	1	1	1	1	1	1	1	1	1	1	1	1	1	1	1	1	1	1	1	1	1	1	1	1	1	25	1
SEN4046	4373081	4373227		1	2	1	1	1	1	1	1	1	1	1	1	1	1	1	1	1	1	1	1	1	1	2	1	1	1	1	1	1	1	1
SEN4125	4455657	4456976	amiB	1	3	3	1	1	1	3	3	3	1	3	3	3	3	1	1	3	1	1	1	1	3	3	3	3	3	3	3	3	3	3
SEN4126	4456986	4458842	mutL	1	1	1	1	1	1	1	1	1	1	3	1	1	1	1	1	1	1	1	1	1	1	1	1	1	1	1	1	1	1	1
SEN4128	4459868	4460176	hfq	1	2	1	1	1	1	1	1	1	1	1	1	1	1	1	1	1	1	1	1	1	1	2	1	1	1	1	1	1	2	1
SEN4144	4476575	4476895	yjfN	1	1	1	1	1	1	1	1	1	1	1	1	1	1	1	1	1	1	1	1	1	1	1	1	1	1	1	1	1	7	1
SEN4163	4489183	4489845	fklB	1	1	1	1	1	1	2	1	1	1	1	1	1	1	1	1	1	1	1	1	1	1	1	1	1	1	1	1	1	1	1
SEN4165	4491882	4493021		1	1	1	1	1	1	1	1	1	2	1	1	1	1	2	2	1	2	2	2	1	1	1	1	1	1	1	1	1	1	1
SEN4181	4510085	4511293		1	1	1	1	1	1	1	1	2	1	1	2	2	1	1	1	1	1	1	1	1	2	1	2	2	2	2	2	2	1	2
SEN4194	4521562	4522695		1	1	1	1	1	1	1	1	2	1	1	2	2	1	1	1	1	1	1	1	1	2	1	2	2	2	2	2	2	1	2
SEN4207	4534784	4537492	mgtA	1	2	1	1	1	1	1	1	1	1	1	1	1	1	1	1	1	1	1	1	1	1	2	1	1	1	1	1	1	2	1
SEN4230	4555546	4557057	pepA	1	1	1	1	1	1	1	1	1	1	1	1	1	2	1	1	1	1	1	1	1	1	1	1	1	1	1	1	1	1	1
SEN4239	4564878	4565897	yjgB	1	1	2	1	1	1	2	2	1	1	1	1	1	1	1	1	2	1	1	1	1	1	1	1	1	1	1	1	1	1	1
SEN4248	4570869	4571609		1	1	1	1	1	1	1	1	1	1	1	1	1	2	1	1	1	1	1	1	1	1	1	1	1	1	1	1	1	1	1
SEN4270	4591212	4591658		1	1	1	1	1	1	1	1	1	2	1	1	1	1	2	2	1	2	2	2	1	1	1	1	1	1	1	1	1	1	1
SEN4284	4605367	4608633	hsdR	1	1	1	1	1	1	1	1	1	1	1	1	1	1	1	1	1	1	1	1	1	1	1	1	1	1	1	1	1	2	1
SEN4286	4610022	4611641	hsdM	1	2	3	1	1	1	3	3	1	1	1	1	1	1	1	1	3	1	1	1	1	1	2	1	1	1	1	1	1	2	1
SEN4290	4613162	4614427		1	5	1	1	1	1	1	1	1	1	1	1	1	1	1	1	1	1	1	1	1	1	5	1	1	1	1	1	1	5	1
SEN4297	4619782	4621932	yjiY	1	1	2	1	1	1	3	4	1	1	1	1	5	1	1	1	4	1	1	1	1	1	1	1	1	1	1	1	1	1	1
SEN4298	4622299	4623960	tsr	1	3	1	1	1	1	1	1	1	1	1	1	1	1	1	1	1	1	1	1	1	1	3	1	1	1	1	1	1	1	1
SEN4304	4629692	4630750		1	1	1	1	1	1	1	1	1	1	3	1	1	1	1	1	1	1	1	1	1	1	1	1	1	1	1	1	1	1	1
SEN4306	4631912	4634104	mdoB	1	1	1	1	1	1	1	2	1	1	1	1	1	1	1	1	1	1	1	1	1	1	1	1	1	1	1	1	1	1	1
SEN4331A	4658260	4659588		1	1	1	1	1	1	1	1	2	1	1	2	2	1	1	1	1	1	1	1	1	2	1	2	2	2	2	2	2	1	2
SEN4334	4661404	4662372	serB	1	1	2	1	1	1	1	1	1	1	1	1	1	1	1	1	1	1	1	1	1	1	1	1	1	1	1	1	1	1	1
SEN4347	4675991	4677076	sthE	1	2	2	1	1	1	2	2	2	1	2	2	2	2	1	1	2	1	1	1	1	2	2	2	2	2	2	2	2	2	2
