# Supplementary material for: Whole-Genome Sequencing Analysis of Salmonella enterica Serovar Enteritidis Isolates in Chile Provides Insights into Possible Transmission between Gulls, Poultry, and Humans
Source: Appl Environ Microbiol. 2016 Sep 30;82(20):6223–32. doi: 10.1128/AEM.01760-16 (PMC5068155; doi:10.1128/AEM.01760-16)
Supplement: Supplemental material [file AEM.01760-16_zam999117464sd5.xls]

## Sheet: Supp Table 4 SNPs Chile SE
Supplementary Table 4. SNPs found for each core loci shared by Chilean SE strains analyzed in this study.
Target	Position	Abs. Position	Gene	SAL4628	SAL4632	SAL4631	SAL4630	SAL4629	SAL4633	SAL4634	SAL4635	SAL4636	SAL4637	SAL4638	SAL4639	SAL4640	SAL4641	SAL4642	SAL4643	SAL4644	SAL4645	SAL4646	SAL4647	SAL4648	SAL4649	SAL4650	SAL4651	SAL4652	SAL4653	SAL4654	SAL4655	SAL4656	SE_str_P125109	SAL4657
SEN0317	273	357149		T	T	T	T	T	T	T	T	T	T	T	T	T	T	T	T	T	T	T	T	T	T	T	T	T	T	T	T	T	A	T
SEN0475	145[+1]	533269[+1]	ushA	-	-	-	-	-	-	-	-	G	-	-	G	G	-	-	-	-	-	-	-	-	G	-	G	G	G	G	G	G	-	G
SEN0475	145[+2]	533269[+2]	ushA	-	-	-	-	-	-	-	-	C	-	-	C	C	-	-	-	-	-	-	-	-	C	-	C	C	C	C	C	C	-	C
SEN0475	145[+3]	533269[+3]	ushA	-	-	-	-	-	-	-	-	G	-	-	G	G	-	-	-	-	-	-	-	-	G	-	G	G	G	G	G	G	-	G
SEN0475	145[+4]	533269[+4]	ushA	-	-	-	-	-	-	-	-	A	-	-	A	A	-	-	-	-	-	-	-	-	A	-	A	A	A	A	A	A	-	A
SEN0475	145[+5]	533269[+5]	ushA	-	-	-	-	-	-	-	-	A	-	-	A	A	-	-	-	-	-	-	-	-	A	-	A	A	A	A	A	A	-	A
SEN0475	145[+6]	533269[+6]	ushA	-	-	-	-	-	-	-	-	T	-	-	T	T	-	-	-	-	-	-	-	-	T	-	T	T	T	T	T	T	-	T
SEN0475	145[+7]	533269[+7]	ushA	-	-	-	-	-	-	-	-	A	-	-	A	A	-	-	-	-	-	-	-	-	A	-	A	A	A	A	A	A	-	A
SEN0475	145[+8]	533269[+8]	ushA	-	-	-	-	-	-	-	-	T	-	-	T	T	-	-	-	-	-	-	-	-	T	-	T	T	T	T	T	T	-	T
SEN0475	145[+9]	533269[+9]	ushA	-	-	-	-	-	-	-	-	G	-	-	G	G	-	-	-	-	-	-	-	-	G	-	G	G	G	G	G	G	-	G
SEN0475	1276	534399	ushA	A	G	A	A	A	A	A	A	A	A	A	A	A	A	A	A	A	A	A	A	A	A	G	A	A	A	A	A	A	G	A
SEN0536	377	596271	yfdH	A	A	A	A	A	A	C	A	A	A	A	A	A	A	A	A	C	A	A	A	A	A	A	A	A	A	A	A	A	A	A
SEN0681	255	756833		A	A	T	A	A	A	A	A	A	A	A	A	A	A	A	A	A	A	A	A	A	A	A	A	A	A	A	A	A	A	A
SEN0980	117	1081027	scsD	G	C	C	G	G	G	C	C	C	C	C	C	C	C	C	C	C	C	C	C	G	C	C	C	C	C	C	C	C	C	C
SEN1247	400	1326709	hyaE	C	C	C	C	C	C	C	C	A	C	C	A	A	C	C	C	C	C	C	C	C	A	C	A	A	A	A	A	A	C	A
SEN1340	301	1430690	sapB	G	G	G	G	G	G	G	A	G	G	G	G	G	G	G	G	G	G	G	G	G	G	G	G	G	G	G	G	G	G	G
SEN1510	743	1611691		C	T	C	C	C	C	C	C	C	C	C	C	C	C	C	C	C	C	C	C	C	C	T	C	C	C	C	C	C	C	C
SEN1628	321	1731828	ssaP	C	C	C	C	C	C	C	C	C	C	C	C	C	C	C	C	C	C	C	C	T	C	C	C	C	C	C	C	C	C	C
SEN1736	59	1841174	astE	G	G	G	G	G	G	G	G	G	G	G	A	G	G	G	G	G	G	G	G	G	G	G	G	G	G	G	G	G	G	G
SEN1901	347	2005485		A	G	A	A	A	A	A	A	A	A	A	A	A	A	A	A	A	A	A	A	A	A	G	A	A	A	A	A	A	G	A
SEN1914	84	2014496		C	C	C	C	C	C	C	C	C	C	C	C	C	A	C	C	C	C	C	C	C	C	C	C	C	C	C	C	C	C	C
SEN1938	840	2036537		C	C	C	C	C	C	C	A	C	C	C	C	C	C	C	C	C	C	C	C	C	C	C	C	C	C	C	C	C	C	C
SEN2442	50	2570788	eutJ	G	G	G	G	G	G	G	G	A	G	G	A	A	G	G	G	G	G	G	G	G	A	G	A	A	A	A	A	A	G	A
SEN2988	396	3196163	hybE	A	A	A	A	A	A	A	A	T	A	A	T	A	A	A	A	A	A	A	A	A	A	A	T	T	T	T	T	T	A	T
SEN3036	496	3245456		A	A	A	A	A	G	A	A	A	A	A	A	A	A	A	A	A	A	A	A	A	A	A	A	A	A	A	A	A	A	A
SEN3758	682	4037293	yigM	C	T	C	C	C	C	C	C	C	C	C	C	C	C	C	C	C	C	C	C	C	C	T	C	C	C	C	C	C	C	C
SEN0001	423	523	thrA	T	T	T	T	T	G	T	T	T	T	G	T	T	T	T	T	T	T	T	T	T	T	T	T	T	T	T	T	T	T	T
SEN0052	308	60226	rihC	A	A	A	A	A	A	A	A	A	A	A	A	A	C	A	A	A	A	A	A	A	A	A	A	A	A	A	A	A	A	A
SEN0095	251	105629	imp	G	A	G	G	G	G	G	G	G	G	G	G	G	G	G	G	G	G	G	G	G	G	A	G	G	G	G	G	G	G	G
SEN0098	1885	111455	hepA	C	C	C	C	C	C	C	C	C	C	C	C	C	C	C	C	G	C	C	C	C	C	C	C	C	C	C	C	C	C	C
SEN0098	1914	111484	hepA	A	C	A	A	A	A	A	A	A	A	A	A	A	A	A	A	A	A	A	A	A	A	C	A	A	A	A	A	A	C	A
SEN0104	987	119944	araB	T	T	T	T	T	T	T	T	T	T	T	T	T	T	T	T	T	G	T	T	T	T	T	T	T	T	T	T	T	T	T
SEN0134	896	156264	ftsZ	A	A	A	A	A	A	A	A	A	A	A	A	A	A	A	A	A	A	A	A	A	A	A	A	A	A	A	A	A	G	A
SEN0137	2064	160439	secA	C	C	A	C	C	C	C	C	C	C	C	C	C	C	C	C	C	C	C	C	C	C	C	C	C	C	C	C	C	C	C
SEN0231	879	268272	yaeT	C	C	C	C	C	C	C	C	C	C	C	C	C	A	C	C	C	C	C	C	C	C	C	C	C	C	C	C	C	C	C
SEN0260	548	303755	yafD	A	A	A	A	A	A	G	A	A	A	G	A	G	A	G	A	A	A	A	A	A	A	A	A	A	A	A	A	A	A	A
SEN0285	294	326804	ybeJ	T	C	C	T	T	T	C	C	C	C	C	C	C	C	C	C	C	C	C	C	T	C	C	C	C	C	C	C	C	C	C
SEN0312	1361	353437		C	C	C	C	C	C	C	C	C	C	C	C	C	C	C	C	C	C	C	C	C	C	C	C	C	C	C	C	C	T	C
SEN0313	186	353685		G	G	A	G	G	G	A	A	G	G	G	G	G	G	G	G	A	G	G	G	G	G	G	G	G	G	G	G	G	G	G
SEN0360	625	411602	yaiW	G	G	G	G	G	G	G	G	G	G	G	G	G	G	G	G	G	G	G	G	G	G	G	G	G	G	G	G	G	T	G
SEN0369	474	419110	proC	G	G	G	G	G	G	T	G	G	G	G	G	G	G	G	G	T	G	G	G	G	G	G	G	G	G	G	G	G	G	G
SEN0378	2284	427905	sbcC	C	C	C	C	C	C	A	C	C	C	C	C	C	C	C	C	A	C	C	C	C	C	C	C	C	C	C	C	C	C	C
SEN0379	610	429368	sbcD	G	G	G	G	G	G	G	G	G	G	G	G	G	G	G	G	G	G	G	G	A	G	G	G	G	G	G	G	G	G	G
SEN0411	308	461826	phnS	G	G	G	G	G	G	G	G	G	G	G	G	G	C	G	G	G	G	G	G	G	G	G	G	G	G	G	G	G	G	G
SEN0442	600	496736	mdlA	A	G	G	A	A	A	G	G	A	A	A	A	A	A	A	A	G	A	A	A	A	A	G	A	A	A	A	A	A	G	A
SEN0448	373	503701	ybaZ	T	T	T	T	T	T	T	T	T	T	T	T	T	T	T	T	T	C	C	C	T	T	T	T	T	T	T	T	T	T	T
SEN0452	420	506605	ylaC	G	G	G	G	G	G	G	G	G	G	A	G	G	G	G	G	G	G	G	G	G	G	G	G	G	G	G	G	G	G	G
SEN0457	220	512011	acrA	C	C	C	C	C	C	C	C	A	C	C	A	C	C	C	C	C	C	C	C	C	C	C	A	A	A	A	A	A	C	A
SEN0479	266	537709	copA	G	A	G	G	G	G	G	G	G	G	G	G	G	G	G	G	G	G	G	G	G	G	A	G	G	G	G	G	G	G	G
SEN0479	2028	539471	copA	C	A	C	C	C	C	C	C	C	C	C	C	C	C	C	C	C	C	C	C	C	C	A	C	C	C	C	C	C	C	C
SEN0494	510	553694	ybbB	G	G	G	G	G	G	G	G	G	G	G	G	G	A	G	G	G	G	G	G	G	G	G	G	G	G	G	G	G	G	G
SEN0501	997	561577		C	C	C	C	C	C	C	C	C	C	C	C	C	C	C	C	C	C	C	C	C	C	C	C	C	C	C	C	C	T	C
SEN0503	677	562741	allP	C	T	T	C	C	C	T	T	T	C	T	T	T	T	C	C	T	C	C	C	C	T	T	T	T	T	T	T	T	T	T
SEN0506	903	567100	glxK	A	A	A	A	A	A	A	A	A	A	A	G	A	A	A	A	A	A	A	A	A	A	A	A	A	A	A	A	A	A	A
SEN0528	992	589147	fimH	G	G	G	G	G	G	G	G	G	G	G	G	G	A	G	G	G	G	G	G	G	G	G	G	G	G	G	G	G	G	G
SEN0557	3464	620793	entF	T	G	G	T	T	T	G	G	G	T	G	G	G	G	T	T	G	T	T	T	T	G	G	G	G	G	G	G	G	G	G
SEN0578	1248	644369	ahpF	A	A	A	A	A	A	A	A	A	A	A	A	A	A	A	A	A	A	A	A	A	A	A	A	A	A	A	A	A	G	A
SEN0580	2073	647696		C	T	C	C	C	C	C	C	C	C	C	C	C	C	C	C	C	C	C	C	C	C	T	C	C	C	C	C	C	T	C
SEN0586	438	652295	rna	T	T	G	T	T	T	T	T	T	T	T	T	T	T	T	T	T	T	T	T	T	T	T	T	T	T	T	T	T	T	T
SEN0634	694	701459	gltI	G	G	G	G	G	G	G	G	G	G	G	G	G	G	G	G	G	A	A	A	G	G	G	G	G	G	G	G	G	G	G
SEN0635	1215	703243	lnt	C	T	C	C	C	C	C	C	C	C	C	C	C	C	C	C	C	C	C	C	C	C	T	C	C	C	C	C	C	C	C
SEN0670	1200	745626	kdpA	G	A	G	G	G	G	G	G	G	G	G	G	G	G	G	G	G	G	G	G	G	G	A	G	G	G	G	G	G	G	G
SEN0673	800	749109	ybgH	G	G	A	G	G	G	A	A	G	G	G	G	G	G	G	G	A	G	G	G	G	G	G	G	G	G	G	G	G	G	G
SEN0676	665	752193	ybgK	G	G	G	G	G	G	G	G	A	G	G	A	A	A	G	G	G	G	G	G	G	A	G	A	A	A	A	A	A	G	A
SEN0687	1099	765041	sucB	C	C	T	C	C	C	C	C	C	C	C	C	C	C	C	C	C	C	C	C	C	C	C	C	C	C	C	C	C	C	C
SEN0728	889	807176	modC	T	C	C	T	T	T	C	C	T	T	T	T	T	T	T	T	C	T	T	T	T	T	C	T	T	T	T	T	T	C	T
SEN0738	472	818414	bioA	G	G	A	G	G	G	G	G	G	G	G	G	G	G	G	G	G	G	G	G	G	G	G	G	G	G	G	G	G	G	G
SEN0778	138	858771	ompX	T	T	T	T	T	T	T	T	T	C	T	T	T	T	T	T	T	T	T	T	T	T	T	T	T	T	T	T	T	T	T
SEN0792	37	874638	moeA	T	T	C	T	T	T	T	T	T	T	T	T	T	T	T	T	T	T	T	T	T	T	T	T	T	T	T	T	T	T	T
SEN0798	162	882581	rimO	T	C	T	T	T	T	T	T	T	T	T	T	T	T	T	T	T	T	T	T	T	T	C	T	T	T	T	T	T	C	T
SEN0816	679	902279		T	G	T	T	T	T	T	T	T	T	T	T	T	T	T	T	T	T	T	T	T	T	G	T	T	T	T	T	T	G	T
SEN0821	277	905729	rimK	G	G	G	G	G	G	G	G	G	G	G	G	G	G	G	G	G	G	G	G	G	G	G	G	G	G	G	A	G	G	G
SEN0823	989	908265	potF	G	T	G	G	G	G	G	G	G	G	G	G	G	G	G	G	G	G	G	G	G	G	T	G	G	G	G	G	G	G	G
SEN0829	1040	914466		G	G	G	G	G	G	G	G	G	G	G	G	G	A	G	G	G	G	G	G	G	G	G	G	G	G	G	G	G	G	G
SEN0844	214	928374	hcr	G	G	G	G	G	G	G	G	G	G	G	G	G	G	G	G	G	G	G	G	T	G	G	G	G	G	G	G	G	G	G
SEN0851	219	938198	cspD	C	C	C	C	C	C	C	C	C	C	C	C	C	C	C	T	T	C	C	C	C	C	C	C	C	C	C	C	C	C	C
SEN0879	685	974539	ycaO	C	C	C	C	C	C	C	C	C	C	C	C	C	C	C	C	C	C	C	C	C	C	C	C	C	C	C	C	C	T	C
SEN0879	1649	975503	ycaO	T	T	T	T	T	T	T	T	T	T	T	T	T	G	T	T	T	T	T	T	T	T	T	T	T	T	T	T	T	T	T
SEN0898	3710	999073	mukB	C	C	C	C	C	C	C	C	C	C	C	C	C	C	C	C	C	C	C	C	C	C	T	C	C	C	C	C	C	C	C
SEN0940	657	1044942	helD	A	A	A	A	G	A	A	A	A	A	A	A	A	A	A	A	A	A	A	A	A	A	A	A	A	A	A	A	A	A	A
SEN0952	702	1054999	pipB	T	C	T	T	T	T	T	T	T	T	T	T	T	T	T	T	T	T	T	T	T	T	C	T	T	T	T	T	T	C	T
SEN0952	874	1055171	pipB	C	C	T	C	C	C	C	C	C	C	C	C	C	C	C	C	C	C	C	C	C	C	C	C	C	C	C	C	C	C	C
SEN0975	56	1076598	yccD	T	C	C	T	T	T	C	C	C	T	C	C	C	C	T	T	C	T	T	T	T	C	C	C	C	C	C	C	C	C	C
SEN0987	13	1089861	putP	C	A	C	C	C	C	C	C	C	C	C	C	C	C	C	C	C	C	C	C	C	C	A	C	C	C	C	C	C	A	C
SEN0999	280	1104074		A	A	A	A	A	A	A	G	A	A	A	A	A	A	A	A	A	A	A	A	A	A	A	A	A	A	A	A	A	A	A
SEN1003	469	1106475		C	C	C	C	C	C	C	C	G	C	C	G	G	C	C	C	C	C	C	C	C	G	C	G	G	G	G	G	G	C	G
SEN1043	103	1140850	yedE	C	C	C	C	C	C	C	C	C	C	T	C	C	C	C	C	C	C	C	C	C	C	C	C	C	C	C	C	C	C	C
SEN1090	1293	1186066	flhA	C	T	C	C	C	C	C	C	C	C	C	C	C	C	C	C	C	C	C	C	C	C	T	C	C	C	C	C	C	C	C
SEN1121	39	1218887	yebG	T	T	T	T	T	T	T	T	T	T	T	T	T	T	G	T	T	T	T	T	T	T	T	T	T	T	T	T	T	T	T
SEN1125	658	1223271	exoX	G	G	G	G	G	G	T	T	G	G	G	G	G	G	G	G	T	G	G	G	G	G	G	G	G	G	G	G	G	G	G
SEN1146	379	1236767		A	A	A	A	A	A	A	A	A	A	A	A	A	G	A	A	A	A	A	A	A	A	A	A	A	A	A	A	A	A	A
SEN1205	621	1285182	manZ	C	T	C	C	C	C	C	C	C	C	C	C	C	C	C	C	C	C	C	C	C	C	C	C	C	C	C	C	C	C	C
SEN1226	250	1305151	ycgN	A	G	G	A	A	A	G	G	A	A	A	A	A	A	A	A	G	A	A	A	A	A	G	A	A	A	A	A	A	G	A
SEN1241	942	1319942	treA	C	C	C	C	C	C	C	C	T	C	C	T	T	T	C	C	C	C	C	C	C	T	C	T	T	T	T	T	T	C	T
SEN1246	225	1325689	hyaF	G	G	G	G	G	G	G	G	G	G	G	G	G	G	G	G	G	G	G	G	G	G	G	G	G	G	G	G	G	A	G
SEN1246	441	1325905	hyaF	T	T	T	T	T	T	T	T	C	T	T	T	T	T	T	T	T	T	T	T	T	T	T	T	T	T	T	T	T	T	T
SEN1246	458	1325922	hyaF	T	T	T	C	T	T	T	T	T	T	T	T	T	T	T	T	T	T	T	T	T	T	T	T	T	T	T	T	T	T	T
SEN1248	6	1326709	hyaD	C	C	C	C	C	C	C	C	A	C	C	A	A	C	C	C	C	C	C	C	C	A	C	A	A	A	A	A	A	C	A
SEN1257	70	1335877	ychH	A	G	A	A	A	A	A	A	A	A	A	A	A	A	A	A	A	A	A	A	A	A	G	A	A	A	A	A	A	G	A
SEN1312	834	1399225	trpH	C	C	C	C	C	C	C	A	C	C	C	C	C	C	C	C	C	C	C	C	C	C	C	C	C	C	C	C	C	C	C
SEN1314	402	1400403	yciL	T	T	T	T	T	T	T	T	T	C	T	T	T	T	C	C	T	C	C	C	T	T	T	T	T	T	T	T	T	T	T
SEN1314	832	1400833	yciL	C	A	C	C	C	C	C	C	C	C	C	C	C	C	C	C	C	C	C	C	C	C	A	C	C	C	C	C	C	A	C
SEN1362	779	1453352		T	T	T	T	T	T	T	T	T	T	T	T	T	T	T	T	T	T	T	T	T	T	T	T	T	T	T	T	T	T	A
SEN1363	41	1453534		G	A	G	G	G	G	G	G	G	G	G	G	G	G	G	G	G	G	G	G	G	G	A	G	G	G	G	G	G	G	G
SEN1376	863	1467873	dbpA	C	T	C	C	C	C	C	C	C	C	C	C	C	C	C	C	C	C	C	C	C	C	T	C	C	C	C	C	C	C	C
SEN1406	601	1489896	ydbH	C	T	C	C	C	C	C	C	C	C	C	C	C	C	C	C	C	C	C	C	C	C	T	C	C	C	C	C	C	C	C
SEN1406	1911	1491206	ydbH	G	A	G	G	G	G	G	G	G	G	G	G	G	G	G	G	G	G	G	G	G	G	A	G	G	G	G	G	G	G	G
SEN1439	301	1527565		A	C	C	A	A	A	C	C	A	A	A	A	A	A	A	A	C	A	A	A	A	A	C	A	A	A	A	A	A	C	A
SEN1444	245	1531144		A	A	A	A	A	A	A	A	A	A	A	A	A	A	A	A	A	A	A	A	A	A	G	A	A	A	A	A	A	A	A
SEN1461	348	1550089	srfB	C	C	A	C	C	C	C	C	C	C	C	C	C	C	C	C	C	C	C	C	C	C	C	C	C	C	C	C	C	C	C
SEN1461	2945	1552686	srfB	G	G	G	G	G	G	G	G	A	G	G	A	G	G	G	G	G	G	G	G	G	G	G	A	A	A	A	A	A	G	A
SEN1471	298	1561953	ansP	G	G	G	G	G	G	G	G	G	G	A	G	G	G	G	G	G	G	G	G	G	G	G	G	G	G	G	G	G	G	G
SEN1495	618	1591908		G	G	G	G	G	G	G	G	G	G	G	G	G	G	G	G	G	A	A	A	G	G	G	G	G	G	G	G	G	G	G
SEN1508	1202	1609156	pqaA	G	G	G	G	G	G	G	G	G	G	G	G	G	A	G	G	G	G	G	G	G	G	G	G	G	G	G	G	G	G	G
SEN1527	288	1627007	yneI	C	C	C	C	C	C	C	C	C	C	T	C	C	C	C	C	C	C	C	C	C	C	C	C	C	C	C	C	C	C	C
SEN1527	1319	1628038	yneI	G	G	G	G	G	G	G	G	T	G	G	T	G	G	G	G	G	G	G	G	G	G	G	T	T	T	T	T	T	G	T
SEN1529	127	1629325	ydeA	T	T	T	T	T	T	T	T	T	T	G	T	T	T	T	T	T	T	T	T	T	T	T	T	T	T	T	T	T	T	T
SEN1541	315	1640948	ydfH	C	T	C	C	C	C	C	C	C	C	C	C	C	C	C	C	C	C	C	C	C	C	T	C	C	C	C	C	C	C	C
SEN1595	1380	1702658	tppB	A	A	A	T	A	A	A	T	A	A	A	A	A	A	A	A	A	A	A	A	A	A	A	A	A	A	A	A	A	A	A
SEN1656	440	1754525	orf319	A	G	A	A	A	A	A	A	A	A	A	A	A	A	A	A	A	A	A	A	A	A	G	A	A	A	A	A	A	A	A
SEN1670	782	1770992	ynhG	A	G	A	A	A	A	A	A	A	A	A	A	A	A	A	A	A	A	A	A	A	A	G	A	A	A	A	A	A	G	A
SEN1671	164	1771530	ynhA	A	A	A	A	A	A	A	A	A	A	A	A	A	A	A	C	A	A	A	A	A	A	A	A	A	A	A	A	A	A	A
SEN1683	33	1785070	ydiM	G	G	T	G	G	G	T	T	G	G	G	G	G	G	G	G	T	G	G	G	G	G	G	G	G	G	G	G	G	G	G
SEN1684	1042	1787654	ydiN	G	G	G	G	G	G	G	G	G	G	G	G	G	G	G	G	G	G	G	G	G	G	G	G	G	G	G	G	G	A	G
SEN1695	1443	1800643	pps	A	A	A	A	A	A	A	A	A	G	A	A	A	A	G	G	A	A	A	A	A	A	A	A	A	A	A	A	A	A	A
SEN1719	160	1824899		G	G	G	G	G	G	G	G	G	G	T	G	G	G	G	G	G	G	G	G	G	G	G	G	G	G	G	G	G	G	G
SEN1750	235	1857800	pncA	C	C	T	C	C	C	C	C	C	C	C	C	C	C	C	C	C	C	C	C	C	C	C	C	C	C	C	C	C	C	C
SEN1756	980	1864489		G	G	G	G	G	G	A	G	G	G	G	G	G	G	G	G	A	G	G	G	G	G	G	G	G	G	G	G	G	G	G
SEN1765	1099	1873374		G	G	G	G	G	G	G	G	G	G	G	G	G	T	G	G	G	G	G	G	G	G	G	G	G	G	G	G	G	G	G
SEN1769	1118	1880035	yeaJ	G	G	A	G	G	G	G	G	G	G	G	G	G	G	G	G	G	G	G	G	G	G	G	G	G	G	G	G	G	G	G
SEN1825	530	1928378	sifA	C	C	C	C	C	C	C	C	C	C	C	C	C	T	C	C	C	C	C	C	C	C	C	C	C	C	C	C	C	C	C
SEN1835	138	1941155	ycfR	C	T	C	C	C	C	C	C	C	C	C	C	C	C	C	C	C	C	C	C	C	C	C	C	C	C	C	C	C	C	C
SEN1850	546	1955613	yceG	A	C	A	A	A	A	A	A	A	A	A	A	A	A	A	A	A	A	A	A	A	A	C	A	A	A	A	A	A	A	A
SEN1866	241	1973528	flgJ	A	G	G	G	G	G	G	G	G	G	G	G	G	G	G	G	G	G	G	G	G	G	G	G	G	G	G	G	G	G	G
SEN1888	746	1991897	solA	G	A	G	G	G	G	G	G	G	G	G	G	G	G	G	G	G	G	G	G	G	G	A	G	G	G	G	G	G	G	G
SEN1894	239	1996468	yceE	G	G	G	G	G	G	G	G	G	G	G	G	G	G	G	G	G	G	G	G	G	G	A	G	G	G	G	G	G	G	G
SEN1900	1224	2004939	ymdC	A	A	A	A	A	A	A	A	A	A	A	A	A	T	A	A	A	A	A	A	A	A	A	A	A	A	A	A	A	A	A
SEN1981	682	2072713		G	G	G	G	G	G	G	G	G	G	G	G	G	A	G	G	G	G	G	G	G	G	G	G	G	G	G	G	G	G	G
SEN2005	499	2092582		G	G	G	A	G	G	G	G	G	G	G	A	G	G	G	G	G	G	G	G	G	G	G	G	G	G	G	G	G	G	G
SEN2039	397	2123438	pduD	C	T	C	C	C	C	C	C	C	C	C	C	C	C	C	C	C	C	C	C	C	C	T	C	C	C	C	C	C	C	C
SEN2041	777	2125038	pduG	A	A	T	A	A	A	T	T	A	A	A	A	A	A	A	A	T	A	A	A	A	A	A	A	A	A	A	A	A	A	A
SEN2044	386	2127117	pduK	A	T	A	A	A	A	A	A	A	A	A	A	A	A	A	A	A	A	A	A	A	A	T	A	A	A	A	A	A	T	A
SEN2065	392	2145369	sopA	C	C	C	C	C	C	C	C	C	C	C	C	C	T	C	C	C	C	C	C	C	C	C	C	C	C	C	C	C	C	C
SEN2066	900	2148592	sbcB	G	G	G	G	G	G	G	G	G	G	G	G	G	G	G	G	G	G	G	G	G	G	G	G	G	G	A	G	G	G	G
SEN2093	462	2182592	rfbB	G	G	G	G	G	G	G	G	A	G	G	A	A	G	G	G	G	G	G	G	G	A	G	A	A	A	A	A	A	G	A
SEN2093	734	2182864	rfbB	A	A	A	A	A	A	A	A	A	G	A	A	A	A	G	G	A	G	G	G	A	A	A	A	A	A	A	A	A	A	A
SEN2096	1062	2187139	wcaL	G	G	G	G	G	G	G	G	A	G	G	A	A	A	G	G	G	G	G	G	G	A	G	A	A	A	A	A	A	G	A
SEN2112	1278	2204783	wzc	C	C	C	C	C	C	C	C	C	C	C	C	C	C	C	C	C	C	C	C	C	C	A	C	C	C	C	C	C	C	C
SEN2119	796	2213931	yegE	G	G	G	G	G	G	G	G	A	G	G	A	G	G	G	G	G	G	G	G	G	G	G	A	A	A	A	A	A	G	A
SEN2122	1201	2220090		T	T	T	T	T	T	T	C	T	T	T	T	T	T	T	T	T	T	T	T	T	T	T	T	T	T	T	T	T	T	T
SEN2126	678	2228420	baeS	C	C	C	C	C	C	C	C	C	C	C	C	C	C	A	C	C	C	C	C	C	C	C	C	C	C	C	C	C	C	C
SEN2190	698	2298491		C	C	T	C	C	C	C	C	C	C	C	C	C	C	C	C	C	C	C	C	C	C	C	C	C	C	C	C	C	C	C
SEN2197	1319	2308428	fruA	G	G	G	G	G	G	G	G	A	G	G	A	G	G	G	G	G	G	G	G	G	G	G	A	A	A	A	A	A	G	A
SEN2259	1203	2376667	nrdA	G	G	A	G	G	G	A	A	G	G	G	G	G	G	G	G	A	G	G	G	G	G	G	G	G	G	G	G	G	G	G
SEN2262	13	2379261		G	T	G	G	G	G	G	G	G	G	G	G	G	G	G	G	G	G	G	G	G	G	T	G	G	G	G	G	G	G	G
SEN2281	660	2400794	yfbG	G	A	G	G	G	G	G	G	G	G	G	G	G	G	G	G	G	G	G	G	G	G	A	G	G	G	G	G	G	G	G
SEN2285	347	2405334		T	T	T	T	T	G	T	G	T	G	T	T	T	T	T	T	T	T	T	T	T	T	T	T	T	T	T	T	T	T	T
SEN2297	321	2416047	yfbK	C	C	T	C	C	C	C	C	C	C	C	C	C	C	C	C	C	C	C	C	C	C	C	C	C	C	C	C	C	C	C
SEN2298	1289	2419694	nuoN	T	A	T	T	T	T	T	T	T	T	T	T	T	T	T	T	T	T	T	T	T	T	A	T	T	T	T	T	T	T	T
SEN2305	899	2426844	nuoG	G	G	G	G	G	G	G	G	G	G	G	G	G	G	G	G	G	G	G	G	G	G	G	G	G	G	G	G	G	A	G
SEN2306	122	2428824	nuoF	C	T	T	C	C	C	T	T	T	C	T	T	T	T	C	C	T	C	C	C	C	T	T	T	T	T	T	T	T	T	T
SEN2341	62	2463880		T	T	T	T	T	T	T	T	C	T	T	T	T	T	T	T	T	T	T	T	T	T	T	T	T	T	T	T	T	T	T
SEN2341	69	2463887		C	C	C	C	C	C	C	C	C	C	C	C	C	C	C	C	C	C	C	C	C	C	C	C	C	C	C	C	C	T	C
SEN2351	918	2476257	usg	C	C	C	C	C	C	C	C	C	C	C	C	C	C	C	C	C	T	T	T	C	C	C	C	C	C	C	C	C	C	C
SEN2362	195	2486305	yfcL	T	T	T	T	T	T	C	T	T	T	T	T	T	T	T	T	T	T	T	T	T	T	T	T	T	T	T	T	T	T	T
SEN2385	254	2511436	pgtP	G	G	G	G	G	G	G	G	G	G	G	G	A	G	G	G	G	G	G	G	G	A	G	G	G	G	G	G	G	G	G
SEN2385	1373	2512555	pgtP	A	A	A	A	A	A	T	T	A	A	A	A	A	A	A	A	T	A	A	A	A	A	A	A	A	A	A	A	A	A	A
SEN2410	399	2541758	cysZ	G	G	G	G	G	G	G	G	G	G	A	G	G	G	G	G	G	G	G	G	G	G	G	G	G	G	G	G	G	G	G
SEN2431	632	2560313	amiA	A	A	G	A	A	A	G	G	A	A	A	A	A	A	A	A	G	A	A	A	A	A	A	A	A	A	A	A	A	A	A
SEN2484	760	2620227		G	A	G	G	G	G	G	G	G	G	G	G	G	G	G	G	G	G	G	G	G	G	A	G	G	G	G	G	G	G	G
SEN2485	93	2622078		C	C	C	C	C	C	C	C	C	C	C	C	C	T	C	C	C	C	C	C	C	C	C	C	C	C	C	C	C	C	C
SEN2511	1553	2667831	pbpC	A	A	T	A	A	A	T	T	A	A	A	A	A	A	A	A	T	A	A	A	A	A	A	A	A	A	A	A	A	A	A
SEN2516	507	2677455	pepB	C	T	C	C	C	C	C	C	C	C	C	C	C	C	C	C	C	C	C	C	C	C	T	C	C	C	C	C	C	C	C
SEN2523	543	2682841	nifS	G	G	G	G	G	G	G	G	G	G	G	G	G	A	G	G	G	G	G	G	G	G	G	G	G	G	G	G	G	G	G
SEN2526	787	2685984	suhB	G	G	G	G	G	G	G	A	G	G	G	G	G	G	G	G	G	G	G	G	G	G	G	G	G	G	G	G	G	G	G
SEN2545	309	2709325	purG	T	C	C	T	T	T	C	C	C	T	C	C	C	C	T	T	C	T	T	T	T	C	C	C	C	C	C	C	C	C	C
SEN2568	75	2732774	nadB	G	G	A	G	G	G	A	A	G	G	G	G	G	G	G	G	A	G	G	G	G	G	G	G	G	G	G	G	G	G	G
SEN2583	85	2754370	clpB	A	C	C	A	A	A	C	C	C	A	C	C	C	C	A	A	C	A	A	A	A	C	C	C	C	C	C	C	C	C	C
SEN2609	4520	2784210		G	G	G	G	G	G	G	G	G	G	G	G	G	A	G	G	G	G	G	G	G	G	G	G	G	G	G	G	G	G	G
SEN2609	6847	2786537		A	G	G	A	A	A	G	G	A	A	A	A	A	A	A	A	G	A	A	A	A	A	G	A	A	A	A	A	A	G	A
SEN2623	37	2808551	iroN	A	C	A	A	A	A	A	A	A	A	A	A	A	A	A	A	A	A	A	A	A	A	C	A	A	A	A	A	A	A	A
SEN2644	102	2833353		C	C	C	C	C	C	C	T	C	C	C	C	C	C	C	C	C	C	C	C	C	C	C	C	C	C	C	C	C	C	C
SEN2661	7	2849487		G	G	G	A	G	G	G	A	G	G	G	G	G	G	G	G	G	G	G	G	G	G	G	G	G	G	G	G	G	G	G
SEN2699	826	2886839	hypD	A	G	G	A	A	A	G	G	G	G	G	G	G	G	G	G	G	G	G	G	A	G	G	G	G	G	G	G	G	G	G
SEN2717	392	2902886	hilD	A	A	A	A	A	G	A	A	A	A	A	A	A	A	A	A	A	A	A	A	A	A	A	A	A	A	A	A	A	A	A
SEN2744	130	2930770		A	A	A	A	A	A	A	A	G	A	A	G	A	A	A	A	A	A	A	A	A	A	A	G	G	G	G	G	G	A	G
SEN2753	720	2942520		C	C	T	C	C	C	T	T	C	C	C	C	C	C	C	C	T	C	C	C	C	C	C	C	C	C	C	C	C	C	C
SEN2756	1129	2945335	ygbK	C	C	C	C	C	C	C	C	C	C	C	C	C	C	C	C	T	C	C	C	C	C	C	C	C	C	C	C	C	C	C
SEN2784	593	2971472	sopD	A	A	A	A	A	A	A	A	A	A	A	A	A	A	A	A	A	A	A	C	A	A	A	A	A	A	A	A	A	A	A
SEN2795	1039	2986140		C	C	C	C	C	C	C	C	C	C	T	C	C	C	C	C	C	C	C	C	C	C	C	C	C	C	C	C	C	C	C
SEN2805	1337	3000562	gudD	C	T	C	C	C	C	C	C	C	C	C	C	C	C	C	C	C	C	C	C	C	C	T	C	C	C	C	C	C	C	C
SEN2820	973	3017878	fucI	T	T	T	T	T	T	T	T	T	T	C	T	T	T	T	T	T	T	T	T	T	T	T	T	T	T	T	T	T	T	T
SEN2830	824	3027386		T	T	C	T	T	T	T	T	T	T	T	T	T	T	T	T	T	T	T	T	T	T	T	T	T	T	T	T	T	T	T
SEN2860	472	3066731	kduD	G	A	G	G	G	G	G	G	G	G	G	G	G	G	G	G	G	G	G	G	G	G	A	G	G	G	G	G	G	A	G
SEN2861	3	3067080	kduI	A	G	A	A	A	A	A	A	A	A	A	A	A	A	A	A	A	A	A	A	A	A	G	A	A	A	A	A	A	A	A
SEN2874	363	3081445		C	C	A	C	C	C	C	C	C	C	C	C	C	C	C	C	C	C	C	C	C	C	C	C	C	C	C	C	C	C	C
SEN2889	187	3094181	ygfX	G	G	G	G	G	G	G	A	G	G	G	G	G	G	G	G	G	G	G	G	G	G	G	G	G	G	G	G	G	G	G
SEN2918	61	3123747		G	G	A	G	G	G	G	G	G	G	G	G	G	G	G	G	G	G	G	G	G	G	G	G	G	G	G	G	G	G	G
SEN2944	8	3149634	yggT	C	C	C	C	C	C	C	C	C	C	C	C	C	T	C	C	C	C	C	C	C	C	C	C	C	C	C	C	C	C	C
SEN2947	166	3151239	yggW	G	G	G	G	G	G	T	G	G	G	G	G	G	G	G	G	T	G	G	G	G	G	G	G	G	G	G	G	G	G	G
SEN2990	1115	3197857	hybC	C	C	C	C	C	C	C	C	C	C	C	C	C	T	C	C	C	C	C	C	C	C	C	C	C	C	C	C	C	C	C
SEN2990	1607	3198349	hybC	G	G	G	G	G	G	G	G	G	G	G	G	G	G	G	G	G	G	G	G	G	G	A	G	G	G	G	G	G	G	G
SEN3041	855	3249230	yqiK	G	A	G	G	G	G	G	G	G	G	G	G	G	G	G	G	G	G	G	G	G	G	A	G	G	G	G	G	G	G	G
SEN3059	819	3271528	aer	G	A	G	G	G	G	G	G	G	G	G	G	G	G	G	G	G	G	G	G	G	G	A	G	G	G	G	G	G	G	G
SEN3061	1233	3275442	fadH	T	C	T	T	T	T	T	T	T	T	T	T	T	T	T	T	T	T	T	T	T	T	C	T	T	T	T	T	T	C	T
SEN3080	681	3291994	yhaO	T	T	T	T	T	T	T	T	T	T	T	T	T	T	T	T	T	T	T	T	T	T	A	T	T	T	T	T	T	T	T
SEN3084	154	3298150	tdcC	G	G	G	G	G	G	G	G	A	G	G	A	A	G	G	G	G	G	G	G	G	A	G	A	A	A	A	A	A	G	A
SEN3085	142	3299490	tdcB	G	G	G	G	G	G	G	G	T	G	G	T	G	G	G	G	G	G	G	G	G	G	G	T	T	T	T	T	T	G	T
SEN3156	111	3368669	yhbJ	A	G	A	A	A	A	A	A	A	A	A	A	A	A	A	A	A	A	A	A	A	A	G	A	A	A	A	A	A	G	A
SEN3163	4217	3380491	gltB	G	G	A	G	G	G	G	G	G	G	G	G	G	G	G	G	G	G	G	G	G	G	G	G	G	G	G	G	G	G	G
SEN3173	92	3390988	yhcK	G	T	G	G	G	G	G	G	G	G	G	G	G	G	G	G	G	G	G	G	G	G	G	G	G	G	G	G	G	G	G
SEN3201	1306	3417391	tldD	G	G	A	G	G	G	G	G	G	G	G	G	G	G	G	G	G	G	G	G	G	G	G	G	G	G	G	G	G	G	G
SEN3202	595	3418270	yhdP	G	G	T	G	G	G	T	T	G	G	G	G	G	G	G	G	T	G	G	G	G	G	G	G	G	G	G	G	G	G	G
SEN3207	674	3425929	mreB	C	C	C	C	C	C	C	T	C	C	C	C	C	C	C	C	C	C	C	C	C	C	C	C	C	C	C	C	C	C	C
SEN3243	650	3465566	rpoA	T	T	T	T	T	T	T	T	T	T	T	T	C	T	T	T	T	T	T	T	T	C	T	T	T	T	T	T	T	T	T
SEN3287	609	3492056	yheS	C	T	C	C	C	C	C	C	C	C	C	C	C	C	C	C	C	C	C	C	C	C	T	C	C	C	C	C	C	C	C
SEN3296	48	3501421	pabA	G	G	G	G	G	G	G	G	A	G	G	A	A	G	G	G	G	G	G	G	G	A	G	A	A	A	A	A	A	G	A
SEN3318	92	3526600	yrfD	C	C	C	C	C	C	C	C	C	C	C	C	C	C	C	C	C	C	C	C	C	C	T	C	C	C	C	C	C	C	C
SEN3371	629	3599040		G	A	G	G	G	G	G	G	G	G	G	G	G	G	G	G	G	G	G	G	G	G	A	G	G	G	G	G	G	G	G
SEN3381	87	3608875		C	C	C	C	C	C	C	C	C	C	C	C	C	C	C	C	C	A	A	A	C	C	C	C	C	C	C	C	C	C	C
SEN3456	646	3699468		G	T	G	G	G	G	G	G	G	G	G	G	G	G	G	G	G	G	G	G	G	G	T	G	G	G	G	G	G	G	G
SEN3463	316	3708774	lpfA	C	C	C	C	C	C	C	C	C	C	C	C	C	A	C	C	C	C	C	C	C	C	C	C	C	C	C	C	C	C	C
SEN3496	703	3743004	lyxK	A	C	A	A	A	A	A	A	A	A	A	A	A	A	A	A	A	A	A	A	A	A	C	A	A	A	A	A	A	A	A
SEN3518	692	3772125		G	G	A	G	G	G	A	A	G	G	G	G	G	G	G	G	A	G	G	G	G	G	G	G	G	G	G	G	G	G	G
SEN3527	788	3781206	yibP	C	C	C	C	C	C	C	C	T	C	C	T	T	C	C	C	C	C	C	C	C	T	C	T	T	T	T	T	T	C	T
SEN3608	1108	3868008		T	T	T	T	T	T	T	A	T	T	T	T	T	T	T	T	T	A	T	T	T	T	T	T	T	T	T	T	T	T	T
SEN3626	49	3885340	yidQ	C	C	C	C	C	C	C	C	C	C	A	C	C	C	C	C	C	C	C	C	C	C	C	C	C	C	C	C	C	C	C
SEN3647	223	3908134	dgoR	C	C	C	C	C	C	C	C	T	C	C	T	T	C	C	C	C	C	C	C	C	T	C	T	T	T	T	T	T	C	T
SEN3655	14	3918293	dnaA	G	G	G	G	G	G	G	A	G	G	G	G	G	G	G	G	G	G	G	G	G	G	G	G	G	G	G	G	G	G	G
SEN3715	27	3987775	ilvC	T	T	T	T	T	T	T	T	T	T	T	T	T	T	T	T	G	T	T	T	T	T	T	T	T	T	T	T	T	T	T
SEN3723	32	3997494	rfe	A	T	T	A	A	A	T	T	T	A	T	T	T	T	A	A	T	A	A	A	A	T	T	T	T	T	T	T	T	T	T
SEN3724	375	3998952	wzzE	G	A	G	G	G	G	G	G	G	G	G	G	G	G	G	G	G	G	G	G	G	G	G	G	G	G	G	G	G	G	G
SEN3737	787	4014297	hemX	G	G	T	G	G	G	T	T	G	G	G	G	G	G	G	G	T	G	G	G	G	G	G	G	G	G	G	G	G	G	G
SEN3738	323	4015024	hemD	A	C	A	A	A	A	A	A	A	A	A	A	A	A	A	A	A	A	A	A	A	A	C	A	A	A	A	A	A	A	A
SEN3748	213	4024588	uvrD	T	C	T	T	T	T	T	T	T	T	T	T	T	T	T	T	T	T	T	T	T	T	C	T	T	T	T	T	T	C	T
SEN3761	776	4041984		G	T	G	G	G	G	G	G	G	G	G	G	G	G	G	G	G	G	G	G	G	G	T	G	G	G	G	G	G	T	G
SEN3771	433	4051393	yigW	C	C	C	C	C	C	C	C	C	C	C	C	C	C	C	C	C	C	C	C	C	C	C	C	C	C	C	C	C	T	C
SEN3839	347	4128193	rhaS	T	G	T	T	T	T	T	T	T	T	T	T	T	T	T	T	T	T	T	T	T	T	G	T	T	T	T	T	T	T	T
SEN3855	352	4144132		C	C	C	C	C	C	C	C	C	C	C	C	C	C	C	C	C	C	C	C	C	C	C	C	C	C	C	C	C	T	C
SEN3862	270	4149058	ydeV	C	C	C	C	C	C	C	C	C	C	C	C	C	T	C	C	C	C	C	C	C	C	C	C	C	C	C	C	C	C	C
SEN3936	101	4237529	rplL	C	C	C	C	C	C	-	C	C	C	C	C	C	C	C	C	-	C	C	C	C	C	C	C	C	C	C	C	C	C	C
SEN3936	102	4237530	rplL	T	T	T	T	T	T	-	T	T	T	T	T	T	T	T	T	-	T	T	T	T	T	T	T	T	T	T	T	T	T	T
SEN3936	103	4237531	rplL	G	G	G	G	G	G	-	G	G	G	G	G	G	G	G	G	-	G	G	G	G	G	G	G	G	G	G	G	G	G	G
SEN3936	104	4237532	rplL	C	C	C	C	C	C	-	C	C	C	C	C	C	C	C	C	-	C	C	C	C	C	C	C	C	C	C	C	C	C	C
SEN3936	105	4237533	rplL	T	T	T	T	T	T	-	T	T	T	T	T	T	T	T	T	-	T	T	T	T	T	T	T	T	T	T	T	T	T	T
SEN3936	106	4237534	rplL	G	G	G	G	G	G	-	G	G	G	G	G	G	G	G	G	-	G	G	G	G	G	G	G	G	G	G	G	G	G	G
SEN3937	3453	4241564	rpoB	G	G	G	G	G	G	G	G	G	G	G	G	G	G	G	G	G	G	G	G	A	G	G	G	G	G	G	G	G	G	G
SEN3941	261	4247814		A	A	A	A	A	A	A	A	A	A	A	A	A	A	A	A	A	A	A	A	A	A	G	A	A	A	A	A	A	A	A
SEN3958	174	4260104	zraP	C	C	C	C	C	C	C	C	C	C	T	C	C	C	C	C	C	C	C	C	C	C	C	C	C	C	C	C	C	C	C
SEN3981	717	4291692		T	T	T	T	T	T	T	T	T	T	T	C	T	T	T	T	T	T	T	T	T	T	T	T	T	T	T	T	T	T	T
SEN4030	8704	4348398		G	G	G	G	G	G	G	G	G	G	G	G	G	G	G	G	G	G	G	G	G	G	G	G	G	G	G	G	G	A	G
SEN4046	91	4373171		A	G	A	A	A	A	A	A	A	A	A	A	A	A	A	A	A	A	A	A	A	A	G	A	A	A	A	A	A	A	A
SEN4125	828	4456484	amiB	T	C	C	T	T	T	C	C	C	T	C	C	C	C	T	T	C	T	T	T	T	C	C	C	C	C	C	C	C	C	C
SEN4126	1182	4458167	mutL	T	T	T	T	T	T	T	T	T	T	G	T	T	T	T	T	T	T	T	T	T	T	T	T	T	T	T	T	T	T	T
SEN4128	253	4460120	hfq	T	C	T	T	T	T	T	T	T	T	T	T	T	T	T	T	T	T	T	T	T	T	C	T	T	T	T	T	T	C	T
SEN4144	51	4476625	yjfN	C	C	C	C	C	C	C	C	C	C	C	C	C	C	C	C	C	C	C	C	C	C	C	C	C	C	C	C	C	T	C
SEN4163	531	4489713	fklB	T	T	T	T	T	T	G	T	T	T	T	T	T	T	T	T	T	T	T	T	T	T	T	T	T	T	T	T	T	T	T
SEN4165	75	4491956		T	T	T	T	T	T	T	T	T	C	T	T	T	T	C	C	T	C	C	C	T	T	T	T	T	T	T	T	T	T	T
SEN4181	624	4510708		G	G	G	G	G	G	G	G	T	G	G	T	T	G	G	G	G	G	G	G	G	T	G	T	T	T	T	T	T	G	T
SEN4194	91	4521652		G	G	G	G	G	G	G	G	T	G	G	T	T	G	G	G	G	G	G	G	G	T	G	T	T	T	T	T	T	G	T
SEN4207	2554	4537337	mgtA	T	G	T	T	T	T	T	T	T	T	T	T	T	T	T	T	T	T	T	T	T	T	G	T	T	T	T	T	T	G	T
SEN4230	173	4555718	pepA	G	G	G	G	G	G	G	G	G	G	G	G	G	A	G	G	G	G	G	G	G	G	G	G	G	G	G	G	G	G	G
SEN4239	417	4565294	yjgB	G	G	A	G	G	G	A	A	G	G	G	G	G	G	G	G	A	G	G	G	G	G	G	G	G	G	G	G	G	G	G
SEN4248	428	4571296		C	C	C	C	C	C	C	C	C	C	C	C	C	T	C	C	C	C	C	C	C	C	C	C	C	C	C	C	C	C	C
SEN4270	10	4591221		A	A	A	A	A	A	A	A	A	T	A	A	A	A	T	T	A	T	T	T	A	A	A	A	A	A	A	A	A	A	A
SEN4284	1839	4607205	hsdR	G	G	G	G	G	G	G	G	G	G	G	G	G	G	G	G	G	G	G	G	G	G	G	G	G	G	G	G	G	T	G
SEN4286	60	4610081	hsdM	C	C	A	C	C	C	A	A	C	C	C	C	C	C	C	C	A	C	C	C	C	C	C	C	C	C	C	C	C	C	C
SEN4286	1579	4611600	hsdM	C	A	C	C	C	C	C	C	C	C	C	C	C	C	C	C	C	C	C	C	C	C	A	C	C	C	C	C	C	A	C
SEN4290	338	4613499		C	A	C	C	C	C	C	C	C	C	C	C	C	C	C	C	C	C	C	C	C	C	A	C	C	C	C	C	C	A	C
SEN4297	1630	4621411	yjiY	G	G	A	G	G	G	A	A	G	G	G	G	G	G	G	G	A	G	G	G	G	G	G	G	G	G	G	G	G	G	G
SEN4297	1759	4621540	yjiY	T	T	T	T	T	T	C	T	T	T	T	T	T	T	T	T	T	T	T	T	T	T	T	T	T	T	T	T	T	T	T
SEN4297	1775	4621556	yjiY	A	A	C	A	A	A	C	A	A	A	A	A	C	A	A	A	A	A	A	A	A	A	A	A	A	A	A	A	A	A	A
SEN4297	1777	4621558	yjiY	G	G	G	G	G	G	C	G	G	G	G	G	G	G	G	G	G	G	G	G	G	G	G	G	G	G	G	G	G	G	G
SEN4298	361	4622659	tsr	G	T	G	G	G	G	G	G	G	G	G	G	G	G	G	G	G	G	G	G	G	G	T	G	G	G	G	G	G	G	G
SEN4304	732	4630423		G	G	G	G	G	G	G	G	G	G	T	G	G	G	G	G	G	G	G	G	G	G	G	G	G	G	G	G	G	G	G
SEN4306	2008	4633919	mdoB	T	T	T	T	T	T	T	C	T	T	T	T	T	T	T	T	T	T	T	T	T	T	T	T	T	T	T	T	T	T	T
SEN4331A	1223	4659482		T	T	T	T	T	T	T	T	G	T	T	G	G	T	T	T	T	T	T	T	T	G	T	G	G	G	G	G	G	T	G
SEN4334	294[+1]	4661698[+1]	serB	-	-	G	-	-	-	-	-	-	-	-	-	-	-	-	-	-	-	-	-	-	-	-	-	-	-	-	-	-	-	-
SEN4334	294[+2]	4661698[+2]	serB	-	-	C	-	-	-	-	-	-	-	-	-	-	-	-	-	-	-	-	-	-	-	-	-	-	-	-	-	-	-	-
SEN4334	294[+3]	4661698[+3]	serB	-	-	G	-	-	-	-	-	-	-	-	-	-	-	-	-	-	-	-	-	-	-	-	-	-	-	-	-	-	-	-
SEN4347	162	4676152	sthE	A	G	G	A	A	A	G	G	G	A	G	G	G	G	A	A	G	A	A	A	A	G	G	G	G	G	G	G	G	G	G
